# Supplementary material for: Machine learning photodynamics decode multiple singlet fission channels in pentacene crystal
Source: Nat Commun. 2025 Jan 30;16:1194. doi: 10.1038/s41467-025-56480-y (PMC11782655; doi:10.1038/s41467-025-56480-y)
Supplement: Supplementary file 3 — Source data [file 41467_2025_56480_MOESM3_ESM.xlsx]

## Sheet: Figure 1
b	distance
R1	5.83562
R2	3.70274
c
herringbone			parallel
orbital from left to right	occupations		orbital from left to right	occupations
1	1.43762		1	1.46294
2	0.54186		2	0.529937
3	1.35289		3	1.46293
4	0.628002		4	0.529951
Note:
The average occupations are calculated from the electronic configurations printed in the BAGEL log files.
The sum of occupation is not 4 because the numerical precision in the log files omit the contributions with a absolute value of coefficient < 0.05.

## Sheet: Figure 2
c	Normalized Intensity						d	Normalized Intensity
Wavelength	S1	S2	S3	S4	S5		Wavelength	S1	S2	S3	S4	S5
200	0	0	0	0	0		200	0	0	0	0	0								0
201	0	0	0	0	0		201	0	0	0	0	0								0
202	0	0	0	0	0		202	0	0	0	0	0								0
203	0	0	0	0	0		203	0	0	0	0	0								0
204	0	0	0	0	0		204	0	0	0	0	0								0
205	0	0	0	0	0		205	0	0	0	0	0								0
206	0	0	0	0	0		206	0	0	0	0	0								0
207	0	0	0	0	0		207	0	0	0	0	0								0
208	0	0	0	0	0		208	0	0	0	0	0								0
209	0	0	0	0	0		209	0	0	0	0	0								0
210	0	0	0	0	0		210	0	0	0	0	0								0
211	0	0	0	0	0		211	0	0	0	0	0								0
212	0	0	0	0	0		212	0	0	0	0	0								0
213	0	0	0	0	0		213	0	0	0	0	0								0
214	0	0	0	0	0		214	0	0	0	0	0								0
215	0	0	0	0	0		215	0	0	0	0	0								0
216	0	0	0	0	0		216	0	0	0	0	1e-08								0
217	0	0	0	0	0		217	0	0	0	0	4e-08								0
218	0	0	0	0	1e-08		218	0	0	0	0	1e-07								1e-08
219	0	0	0	0	4e-08		219	0	0	0	0	2.3e-07								4e-08
220	0	0	0	0	1.3e-07		220	0	0	0	1e-08	5.1e-07								1.3e-07
221	0	0	0	0	3.7e-07		221	0	0	0	4e-08	1.07e-06								3.7e-07
222	0	0	0	0	9.7e-07		222	0	0	0	1.1e-07	2.11e-06								9.7e-07
223	0	0	0	0	2.37e-06		223	0	0	0	3e-07	3.94e-06								2.37e-06
224	0	0	0	0	5.34e-06		224	0	0	0	7.2e-07	7.01e-06								5.34e-06
225	0	0	0	0	1.108e-05		225	0	0	0	1.62e-06	1.188e-05								1.108e-05
226	0	0	0	0	2.125e-05		226	0	0	0	3.36e-06	1.926e-05								2.125e-05
227	0	0	0	0	3.774e-05		227	0	0	0	6.39e-06	2.993e-05								3.774e-05
228	0	0	0	0	6.212e-05		228	0	0	0	1.121e-05	4.478e-05								6.212e-05
229	0	0	0	0	9.502e-05		229	0	0	0	1.823e-05	6.477e-05								9.502e-05
230	0	0	0	0	0.00013541		230	0	0	0	2.758e-05	9.105e-05								0.00013541
231	0	0	0	0	0.0001806		231	0	0	0	3.918e-05	0.00012507								0.0001806
232	0	0	0	0	0.00022722		232	0	0	0	5.285e-05	0.00016869								0.00022722
233	0	0	0	0	0.0002736		233	0	0	0	6.868e-05	0.00022416								0.0002736
234	0	0	0	0	0.00032348		234	0	0	0	8.734e-05	0.00029399								0.00032348
235	0	0	0	1e-08	0.00039016		235	0	0	0	0.00011011	0.00038072								0.00039016
236	0	0	0	5e-08	0.00049993		236	0	0	0	0.00013839	0.00048648								0.00049993
237	0	0	0	1.9e-07	0.00069323		237	0	0	0	0.00017298	0.00061258								0.00069323
238	0	0	0	6.1e-07	0.00102233		238	0	0	0	0.0002134	0.00075929								0.00102233
239	0	0	0	1.8e-06	0.00154539		239	0	0	0	0.00025789	0.00092608								0.00154539
240	0	0	0	4.85e-06	0.00231776		240	0	0	0	0.00030431	0.00111281								0.00231776
241	0	0	0	1.198e-05	0.00338275		241	0	0	1e-08	0.00035176	0.00132174								0.00338275
242	0	0	0	2.717e-05	0.00476431		242	0	0	2e-08	0.00040239	0.00155946								0.00476431
243	0	0	0	5.663e-05	0.00646375		243	0	0	4e-08	0.00046242	0.00183742								0.00646375
244	0	0	0	0.00010854	0.00846171		244	0	0	9e-08	0.00054183	0.00216963								0.00846171
245	0	0	1e-08	0.0001917	0.0107251		245	0	0	1.7e-07	0.0006524	0.00256767								0.0107251
246	0	0	4e-08	0.00031286	0.0132186		246	0	0	2.9e-07	0.00080461	0.00303457								0.0132186
247	0	0	1.3e-07	0.00047395	0.0159201		247	0	0	4.7e-07	0.00100419	0.00356036								0.0159201
248	0	0	4.2e-07	0.00067096	0.0188399		248	0	0	7.1e-07	0.00124942	0.00412186								0.0188399
249	0	0	1.24e-06	0.00089627	0.0220412		249	0	0	1.02e-06	0.00153029	0.00468796								0.0220412
250	0	0	3.38e-06	0.00114394	0.0256532		250	0	0	1.37e-06	0.00183013	0.00522935								0.0256532
251	0	0	8.5e-06	0.001415	0.0298626		251	0	0	1.72e-06	0.00213019	0.00572962								0.0298626
252	0	0	1.961e-05	0.00171829	0.0348723		252	0	0	2.05e-06	0.00241642	0.00619309								0.0348723
253	0	0	4.159e-05	0.0020651	0.0408249		253	0	0	2.29e-06	0.00268668	0.00664499								0.0408249
254	0	0	8.109e-05	0.00246065	0.0477186		254	0	0	2.4e-06	0.00295543	0.00712231								0.0477186
255	0	0	0.00014533	0.00290004	0.0553561		255	0	0	2.37e-06	0.00325322	0.00765806								0.0553561
256	0	0	0.00023946	0.00337483	0.0633636		256	0	0	2.21e-06	0.00361976	0.0082659								0.0633636
257	0	0	0.00036277	0.00389028	0.0712857		257	0	0	2.01e-06	0.00409256	0.00893364								0.0712857
258	0	0	0.00050533	0.00448559	0.0787157		258	0	0	1.87e-06	0.00469583	0.00963084								0.0787157
259	0	0	0.00064731	0.00524617	0.0854004		259	0	2e-08	1.96e-06	0.00543563	0.0103282								0.0854004
260	0	1e-08	0.00076254	0.00630024	0.0912731		260	0	9e-08	2.53e-06	0.0063046	0.0110195								0.0912731
261	0	5e-08	0.00082619	0.00779881	0.096409		261	0	3.6e-07	3.93e-06	0.00729446	0.0117331								0.096409
262	0	2e-07	0.00082348	0.00988373	0.100939		262	0	1.25e-06	6.88e-06	0.00840902	0.0125244								0.100939
263	0	7.4e-07	0.00075552	0.0126511	0.104972		263	0	4.03e-06	1.302e-05	0.00966752	0.0134474								0.104972
264	0	2.49e-06	0.00063933	0.0161183	0.10856		264	0	1.192e-05	2.606e-05	0.011092	0.0145176								0.10856
265	0	7.67e-06	0.00050214	0.0202039	0.111712		265	0	3.232e-05	5.388e-05	0.0126825	0.0156818								0.111712
266	0	2.168e-05	0.00037358	0.0247312	0.114438		266	0	8.048e-05	0.00011135	0.0143924	0.0168122								0.114438
267	0	5.619e-05	0.00027962	0.0294597	0.116796		267	0	0.00018397	0.0002235	0.0161234	0.0177334								0.116796
268	0	0.00013355	0.00024152	0.0341429	0.118913		268	0	0.0003861	0.00042747	0.0177437	0.0182762								0.118913
269	0	0.00029109	0.00027996	0.0385937	0.120975		269	0	0.00074414	0.00077175	0.0191246	0.0183356								0.120975
270	0	0.00058186	0.00042299	0.0427368	0.123193		270	0	0.00131753	0.00131258	0.0201736	0.0179097								0.123193
271	0	0.00106665	0.00071534	0.0466343	0.125748		271	0	0.00214419	0.00211035	0.0208492	0.0171004								0.125748
272	0	0.00179351	0.0012259	0.0504842	0.128728		272	0	0.00321071	0.00323122	0.0211555	0.0160766								0.128728
273	0	0.00276698	0.00204895	0.0546029	0.132071		273	0	0.00443145	0.0047575	0.0211287	0.0150177								0.132071
274	0	0.00391959	0.00329395	0.0593946	0.135521		274	0	0.00565548	0.0068012	0.0208263	0.0140624								0.135521
275	0	0.00510646	0.00505994	0.0652964	0.138653		275	0	0.00671119	0.00950532	0.0203259	0.0132811								0.138653
276	0	0.00614135	0.00739803	0.0726865	0.140953		276	0	0.00747723	0.0130147	0.019727	0.012679								0.140953
277	0	0.00687491	0.0102754	0.0817628	0.141951		277	0	0.00794726	0.0174147	0.0191502	0.0122211								0.141951
278	0	0.00729074	0.0135616	0.092432	0.141351		278	0	0.00825114	0.022664	0.018726	0.0118649								0.141351
279	0	0.00757524	0.0170546	0.104265	0.139092		279	0	0.00861453	0.0285663	0.01857	0.0115816								0.139092
280	0	0.00811845	0.0205481	0.116551	0.135315		280	0	0.00927174	0.0348138	0.0187465	0.0113574								0.135315
281	0	0.00942488	0.023918	0.128428	0.130271		281	0	0.0103717	0.0410901	0.0192313	0.0111772								0.130271
282	0	0.011948	0.0271953	0.139043	0.124213		282	1e-08	0.0119193	0.0471764	0.0198952	0.0110039								0.124213
283	1e-08	0.0158982	0.030593	0.147685	0.11734		283	5e-08	0.0137731	0.052996	0.0205271	0.0107711								0.11734
284	3e-08	0.0211001	0.0344754	0.15389	0.109799		284	2.1e-07	0.0156972	0.0585742	0.0209007	0.0103988								0.109799
285	1.1e-07	0.0269808	0.0392788	0.15752	0.101733		285	7.7e-07	0.0174425	0.0639522	0.0208597	0.00982401								0.101733
286	4.2e-07	0.0327344	0.0454089	0.158824	0.0933279		286	2.62e-06	0.0188281	0.0691197	0.0203828	0.0090308								0.0933279
287	1.44e-06	0.0376283	0.0531447	0.158453	0.08483		287	8.24e-06	0.0197972	0.0740167	0.0195964	0.00806157								0.08483
288	4.56e-06	0.0413263	0.0625767	0.157391	0.0765151		288	2.383e-05	0.0204245	0.0785987	0.0187295	0.0070045								0.0765151
289	1.323e-05	0.0440648	0.0735976	0.156776	0.0686335		289	6.339e-05	0.0208749	0.0829237	0.0180315	0.0059662								0.0686335
290	3.522e-05	0.046575	0.0859502	0.157635	0.0613513		290	0.00015524	0.02133	0.0872192	0.0176858	0.00504482								0.0613513
291	8.615e-05	0.0497829	0.0993151	0.160607	0.0547188		291	0.00035034	0.0219184	0.0919107	0.0177453	0.00431406								0.0547188
292	0.00019379	0.0544431	0.113409	0.165754	0.0486837		292	0.00072966	0.0226869	0.097607	0.0181082	0.00381815								0.0486837
293	0.00040157	0.0608824	0.12806	0.172528	0.0431432		293	0.00140491	0.0236221	0.105039	0.0185423	0.00357036								0.0431432
294	0.00076822	0.0689416	0.143258	0.179944	0.0380138		294	0.00250676	0.0246987	0.114936	0.0187541	0.00354882								0.0380138
295	0.00136139	0.0780728	0.159181	0.186912	0.0332822		295	0.004158	0.0259131	0.127858	0.0184867	0.00369105								0.0332822
296	0.00224566	0.0874851	0.176211	0.192583	0.0290082		296	0.0064388	0.0272713	0.144009	0.0176113	0.00389624								0.0290082
297	0.00347083	0.0962743	0.194913	0.196584	0.0252765		297	0.00936053	0.028741	0.163132	0.0161739	0.00404361								0.0252765
298	0.00506949	0.103558	0.215958	0.199038	0.0221255		298	0.0128673	0.0302081	0.184524	0.0143792	0.00402582								0.0221255
299	0.00706885	0.108684	0.239953	0.2004	0.0194977		299	0.0168718	0.0314824	0.207193	0.0125197	0.00378422								0.0194977
300	0.0095115	0.111506	0.267232	0.201221	0.0172466		300	0.0213096	0.0323659	0.230106	0.0108841	0.00332794								0.0172466
301	0.012471	0.112638	0.297711	0.201927	0.0151983		301	0.0261776	0.0327477	0.252425	0.00968086	0.00272613								0.0151983
302	0.0160527	0.113483	0.330897	0.202682	0.0132292		302	0.0315278	0.0326717	0.273661	0.00899983	0.00207788								0.0132292
303	0.0203864	0.115925	0.366086	0.203321	0.011314		303	0.0374195	0.0323284	0.293706	0.00881056	0.00147581								0.011314
304	0.025633	0.121707	0.402636	0.203337	0.0095185		304	0.0438706	0.0319709	0.312764	0.00898951	0.00098026								0.0095185
305	0.0320121	0.131723	0.440156	0.201968	0.00794634		305	0.0508635	0.0317986	0.33122	0.00936446	0.00061229								0.00794634
306	0.0398262	0.145538	0.478489	0.198378	0.00667448		306	0.0584221	0.0318735	0.34948	0.00976861	0.00036218								0.00667448
307	0.0494276	0.161396	0.517498	0.191916	0.00571284		307	0.066706	0.0321155	0.367824	0.0100922	0.00020441								0.00571284
308	0.0611043	0.176765	0.5568	0.182367	0.00500312		308	0.0760239	0.0323821	0.3863	0.0103119	0.00011077								0.00500312
309	0.0749281	0.189231	0.595621	0.170081	0.00444986		309	0.0866973	0.0325864	0.404715	0.0104797	5.783e-05								0.00444986
310	0.0906702	0.197365	0.632847	0.155914	0.00396214		310	0.0988142	0.0327865	0.422739	0.0106695	2.907e-05								0.00396214
311	0.107868	0.201159	0.667257	0.140999	0.00348427		311	0.112024	0.0331965	0.440054	0.0109086	1.4e-05								0.00348427
312	0.126019	0.201834	0.697861	0.12644	0.00300391		312	0.125551	0.0341135	0.456453	0.0111357	6.42e-06								0.00300391
313	0.144787	0.201146	0.724213	0.113041	0.00253948		313	0.138501	0.0358051	0.471786	0.011216	2.78e-06								0.00253948
314	0.164061	0.200566	0.746615	0.101164	0.00211839		314	0.150354	0.0384235	0.485751	0.0110082	1.13e-06								0.00211839
315	0.183851	0.200778	0.766125	0.0907563	0.00175906		315	0.161409	0.0419938	0.497681	0.0104452	4.3e-07								0.00175906
316	0.204094	0.201712	0.784362	0.0814979	0.00146392		316	0.172939	0.046487	0.506501	0.00957979	1.5e-07								0.00146392
317	0.224532	0.203049	0.803167	0.0729999	0.00122302		317	0.186922	0.0519516	0.510975	0.00857121	5e-08								0.00122302
318	0.244712	0.204823	0.824188	0.0649746	0.0010222		318	0.205418	0.0586576	0.510168	0.00762117	1e-08								0.0010222
319	0.26413	0.207757	0.848478	0.0573304	0.00085006		319	0.229818	0.0672006	0.503888	0.00689357	0								0.00085006
320	0.282412	0.213126	0.876158	0.0501824	0.00070046		320	0.26027	0.0785167	0.492867	0.0064562	0								0.00070046
321	0.29949	0.222228	0.906213	0.0437907	0.00057117		321	0.295534	0.0937716	0.478558	0.00626697	0								0.00057117
322	0.315723	0.235765	0.936521	0.0384487	0.0004611		322	0.333302	0.114127	0.462667	0.00620556	0								0.0004611
323	0.331888	0.253485	0.964142	0.0343563	0.00036828		323	0.370808	0.140445	0.446635	0.00613269	0								0.00036828
324	0.348978	0.274269	0.985819	0.0315245	0.00028975		324	0.405404	0.173049	0.4313	0.00594909	0								0.00028975
325	0.367823	0.296611	0.998533	0.0297489	0.00022257		325	0.434882	0.211644	0.416822	0.00562818	0								0.00022257
326	0.388671	0.319182	1	0.0286669	0.00016495		326	0.457541	0.255442	0.402797	0.00520976	0								0.00016495
327	0.410918	0.341172	0.989029	0.0278729	0.0001165		327	0.4722	0.303414	0.388479	0.00476204	0								0.0001165
328	0.433136	0.362254	0.965742	0.0270394	7.756e-05		328	0.478373	0.354538	0.37303	0.00433601	0								7.756e-05
329	0.453372	0.382287	0.931653	0.0259986	4.826e-05		329	0.476572	0.407893	0.355787	0.00393872	0								4.826e-05
330	0.469604	0.401055	0.889516	0.0247586	2.789e-05		330	0.468525	0.462568	0.336494	0.00353862	0								2.789e-05
331	0.4802	0.418277	0.842905	0.0234579	1.491e-05		331	0.456991	0.517479	0.315442	0.0030952	0								1.491e-05
332	0.484254	0.433882	0.795511	0.0222783	7.35e-06		332	0.445098	0.571276	0.293417	0.002591	0								7.35e-06
333	0.481723	0.448333	0.750327	0.0213432	3.33e-06		333	0.435399	0.622499	0.271443	0.0020459	0								3.33e-06
334	0.473341	0.462741	0.708976	0.0206391	1.39e-06		334	0.429062	0.67	0.250425	0.00150795	0								1.39e-06
335	0.460349	0.478682	0.671461	0.0199969	5.3e-07		335	0.425559	0.713449	0.230879	0.0010303	0								5.3e-07
336	0.444142	0.497795	0.636466	0.0191525	1.9e-07		336	0.422992	0.753576	0.212864	0.00064974	0								1.9e-07
337	0.425983	0.521347	0.602135	0.0178658	6e-08		337	0.418895	0.791899	0.196145	0.00037719	0								6e-08
338	0.406854	0.549873	0.566973	0.016042	2e-08		338	0.411154	0.82994	0.180443	0.00020126	0								2e-08
339	0.387441	0.582952	0.530485	0.0137863	0		339	0.398698	0.868264	0.16561	9.861e-05	0								0
340	0.368163	0.619124	0.493288	0.0113615	0		340	0.381743	0.9059	0.151666	4.434e-05	0								0
341	0.349182	0.656042	0.456727	0.00907284	0		341	0.361588	0.940481	0.138709	1.829e-05	0								0
342	0.330417	0.690898	0.422229	0.00714511	0		342	0.340094	0.969071	0.126799	6.92e-06	0								0
343	0.311635	0.721109	0.390734	0.00565635	0		343	0.319057	0.989208	0.115892	2.4e-06	0								0
344	0.292685	0.745028	0.362394	0.00454901	0		344	0.299671	0.999576	0.105854	7.6e-07	0								0
345	0.273791	0.762354	0.336643	0.00369644	0		345	0.282246	1	0.0965078	2.2e-07	0								0
346	0.255728	0.77402	0.312546	0.00297795	0		346	0.266254	0.990929	0.0876868	6e-08	0								0
347	0.239678	0.781598	0.289258	0.00232472	0		347	0.250687	0.97292	0.0792747	1e-08	0								0
348	0.226755	0.786599	0.266375	0.00172483	0		348	0.234566	0.946553	0.0712199	0	0								0
349	0.217408	0.790063	0.244027	0.00120008	0		349	0.217399	0.912818	0.0635321	0	0								0
350	0.211036	0.792573	0.222693	0.00077646	0		350	0.199386	0.873574	0.0562623	0	0								0
351	0.206088	0.794464	0.202875	0.00046486	0		351	0.18131	0.831627	0.0494705	0	0								0
352	0.200627	0.795889	0.184832	0.00025678	0		352	0.164208	0.790256	0.0431949	0	0								0
353	0.193105	0.796599	0.168491	0.00013065	0		353	0.148987	0.75245	0.0374364	0	0								0
354	0.182964	0.795625	0.153545	6.116e-05	0		354	0.136164	0.720324	0.0321674	0	0								0
355	0.170825	0.791218	0.139631	2.633e-05	0		355	0.125782	0.694963	0.0273607	0	0								0
356	0.158207	0.781253	0.1265	1.042e-05	0		356	0.117473	0.676611	0.0230208	0	0								0
357	0.14693	0.763961	0.114116	3.79e-06	0		357	0.110612	0.664861	0.0191979	0	0								0
358	0.138446	0.738682	0.10267	1.26e-06	0		358	0.1045	0.658644	0.0159691	0	0								0
359	0.133321	0.706255	0.092502	3.9e-07	0		359	0.0985689	0.656104	0.0133948	0	0								0
360	0.131048	0.668891	0.0839436	1.1e-07	0		360	0.0925271	0.654616	0.0114716	0	0								0
361	0.130245	0.629534	0.0771249	3e-08	0		361	0.086411	0.65114	0.0101129	0	0								0
362	0.129147	0.590969	0.0718449	1e-08	0		362	0.080476	0.642818	0.00916986	0	0								0
363	0.12621	0.554999	0.0675975	0	0		363	0.074977	0.62753	0.00847898	0	0								0
364	0.120561	0.522069	0.0637667	0	0		364	0.0699579	0.604208	0.00790518	0	0								0
365	0.112168	0.491497	0.0598808	0	0		365	0.0651879	0.572875	0.00735761	0	0								0
366	0.101697	0.4622	0.0557675	0	0		366	0.0602931	0.534567	0.00677877	0	0								0
367	0.0902047	0.433511	0.0515123	0	0		367	0.0550076	0.49123	0.00612788	0	0								0
368	0.0788048	0.405628	0.0472657	0	0		368	0.0493827	0.445564	0.0053783	0	0								0
369	0.0684403	0.379445	0.0430497	0	0		369	0.0438248	0.400689	0.00452968	0	0								0
370	0.0597544	0.355954	0.0387054	0	0		370	0.0389366	0.359602	0.00361931	0	0								0
371	0.0530457	0.335663	0.0340084	0	0		371	0.0352561	0.324526	0.00271686	0	0								0
372	0.0482778	0.31842	0.0288546	0	0		372	0.033038	0.296406	0.00190144	0	0								0
373	0.045148	0.303688	0.0233804	0	0		373	0.032182	0.274732	0.00123387	0	0								0
374	0.0432092	0.290934	0.0179394	0	0		374	0.032314	0.257797	0.00073955	0	0								0
375	0.0420136	0.279798	0.0129635	0	0		375	0.0329509	0.243274	0.00040839	0	0								0
376	0.0412177	0.269898	0.00879942	0	0		376	0.0336487	0.228934	0.00020742	0	0								0
377	0.0406122	0.260506	0.00560877	0	0		377	0.0340792	0.213281	9.679e-05	0	0								0
378	0.0400869	0.250427	0.00336189	0	0		378	0.0340303	0.195911	4.147e-05	0	0								0
379	0.0395787	0.238286	0.00189979	0	0		379	0.0333717	0.1775	1.631e-05	0	0								0
380	0.0390421	0.223098	0.00101508	0	0		380	0.0320251	0.15941	5.88e-06	0	0								0
381	0.0384423	0.204791	0.00051408	0	0		381	0.0299633	0.143065	1.95e-06	0	0								0
382	0.0377455	0.184371	0.00024707	0	0		382	0.0272364	0.129358	5.9e-07	0	0								0
383	0.0368938	0.163608	0.00011262	0	0		383	0.0240019	0.118352	1.6e-07	0	0								0
384	0.0357818	0.144409	4.858e-05	0	0		384	0.0205294	0.109368	4e-08	0	0								0
385	0.0342697	0.128176	1.975e-05	0	0		385	0.0171582	0.101392	1e-08	0	0								0
386	0.0322444	0.115428	7.54e-06	0	0		386	0.0142158	0.0935529	0	0	0								0
387	0.0297036	0.105811	2.69e-06	0	0		387	0.0119313	0.0854427	0	0	0								0
388	0.0268175	0.0983959	8.9e-07	0	0		388	0.0103876	0.0771751	0	0	0								0
389	0.0239244	0.0920794	2.7e-07	0	0		389	0.00953209	0.0692101	0	0	0								0
390	0.0214508	0.0859251	8e-08	0	0		390	0.00923421	0.0620675	0	0	0								0
391	0.0197756	0.0793552	2e-08	0	0		391	0.00934903	0.0560587	0	0	0								0
392	0.0190832	0.0722078	0	0	0		392	0.00975479	0.0511335	0	0	0								0
393	0.0192652	0.0646945	0	0	0		393	0.0103536	0.0468965	0	0	0								0
394	0.0199193	0.0572857	0	0	0		394	0.0110506	0.0427828	0	0	0								0
395	0.0204648	0.0505396	0	0	0		395	0.0117353	0.0383199	0	0	0								0
396	0.0203392	0.0449064	0	0	0		396	0.0122811	0.0333509	0	0	0								0
397	0.0191969	0.0405684	0	0	0		397	0.0125644	0.0281125	0	0	0								0
398	0.0170205	0.0373796	0	0	0		398	0.0124942	0.0231345	0	0	0								0
399	0.0140998	0.0349338	0	0	0		399	0.0120365	0.0190185	0	0	0								0
400	0.0108965	0.0327318	0	0	0		400	0.0112236	0.0162041	0	0	0								0
401	0.00786988	0.0303754	0	0	0		401	0.0101392	0.0148154	0	0	0								0
402	0.00534209	0.0277037	0	0	0		402	0.00888908	0.0146303	0	0	0								0
403	0.00344723	0.0248206	0	0	0		403	0.00756998	0.0151628	0	0	0								0
404	0.00215938	0.0220137	0	0	0		404	0.00625422	0.0158166	0	0	0								0
405	0.0013608	0.0196137	0	0	0		405	0.00499232	0.0160586	0	0	0								0
406	0.00090945	0.0178597	0	0	0		406	0.00382534	0.015559	0	0	0								0
407	0.00068146	0.0168251	0	0	0		407	0.0027929	0.0142608	0	0	0								0
408	0.00058627	0.0164195	0	0	0		408	0.00193009	0.0123593	0	0	0								0
409	0.00056404	0.0164463	0	0	0		409	0.00125747	0.0102063	0	0	0								0
410	0.00057722	0.0166785	0	0	0		410	0.00077339	0.00817345	0	0	0								0
411	0.00060316	0.0169186	0	0	0		411	0.00045456	0.0065292	0	0	0								0
412	0.00062932	0.0170293	0	0	0		412	0.00026428	0.00537056	0	0	0								0
413	0.00064993	0.0169384	0	0	0		413	0.000163	0.00462849	0	0	0								0
414	0.00066301	0.0166308	0	0	0		414	0.0001163	0.00413343	0	0	0								0
415	0.00066784	0.016137	0	0	0		415	9.847e-05	0.00370429	0	0	0								0
416	0.00066327	0.0155163	0	0	0		416	9.262e-05	0.00322021	0	0	0								0
417	0.00064751	0.014834	0	0	0		417	8.907e-05	0.00264906	0	0	0								0
418	0.00061885	0.0141333	0	0	0		418	8.338e-05	0.00203169	0	0	0								0
419	0.00057678	0.0134142	0	0	0		419	7.461e-05	0.001441	0	0	0								0
420	0.00052279	0.0126358	0	0	0		420	6.377e-05	0.00094121	0	0	0								0
421	0.00046059	0.0117446	0	0	0		421	5.257e-05	0.00056494	0	0	0								0
422	0.00039556	0.0107167	0	0	0		422	4.254e-05	0.00031128	0	0	0								0
423	0.0003336	0.00958529	0	0	0		423	3.451e-05	0.00015736	0	0	0								0
424	0.00027985	0.00843401	0	0	0		424	2.866e-05	7.297e-05	0	0	0								0
425	0.00023778	0.0073567	0	0	0		425	2.465e-05	3.103e-05	0	0	0								0
426	0.00020892	0.00640909	0	0	0		426	2.197e-05	1.21e-05	0	0	0								0
427	0.00019326	0.00558447	0	0	0		427	2.016e-05	4.33e-06	0	0	0								0
428	0.00018997	0.00482822	0	0	0		428	1.892e-05	1.42e-06	0	0	0								0
429	0.00019793	0.00407938	0	0	0		429	1.821e-05	4.3e-07	0	0	0								0
430	0.00021559	0.00331041	0	0	0		430	1.823e-05	1.2e-07	0	0	0								0
431	0.0002404	0.00254146	0	0	0		431	1.93e-05	3e-08	0	0	0								0
432	0.00026809	0.00182521	0	0	0		432	2.162e-05	1e-08	0	0	0								0
433	0.00029273	0.00121694	0	0	0		433	2.511e-05	0	0	0	0								0
434	0.00030776	0.00074963	0	0	0		434	2.918e-05	0	0	0	0								0
435	0.000308	0.00042536	0	0	0		435	3.29e-05	0	0	0	0								0
436	0.00029152	0.00022192	0	0	0		436	3.52e-05	0	0	0	0								0
437	0.00026048	0.00010635	0	0	0		437	3.532e-05	0	0	0	0								0
438	0.0002203	4.678e-05	0	0	0		438	3.308e-05	0	0	0	0								0
439	0.00017771	1.888e-05	0	0	0		439	2.897e-05	0	0	0	0								0
440	0.00013856	6.99e-06	0	0	0		440	2.392e-05	0	0	0	0								0
441	0.00010653	2.37e-06	0	0	0		441	1.892e-05	0	0	0	0								0
442	8.306e-05	7.4e-07	0	0	0		442	1.468e-05	0	0	0	0								0
443	6.801e-05	2.1e-07	0	0	0		443	1.146e-05	0	0	0	0								0
444	6.069e-05	6e-08	0	0	0		444	9.16e-06	0	0	0	0								0
445	6.03e-05	1e-08	0	0	0		445	7.48e-06	0	0	0	0								0
446	6.604e-05	0	0	0	0		446	6.14e-06	0	0	0	0								0
447	7.665e-05	0	0	0	0		447	5e-06	0	0	0	0								0
448	9.005e-05	0	0	0	0		448	4.04e-06	0	0	0	0								0
449	0.00010327	0	0	0	0		449	3.31e-06	0	0	0	0								0
450	0.00011294	0	0	0	0		450	2.88e-06	0	0	0	0								0
451	0.00011619	0	0	0	0		451	2.72e-06	0	0	0	0								0
452	0.00011165	0	0	0	0		452	2.75e-06	0	0	0	0								0
453	9.988e-05	0	0	0	0		453	2.85e-06	0	0	0	0								0
454	8.32e-05	0	0	0	0		454	2.93e-06	0	0	0	0								0
455	6.475e-05	0	0	0	0		455	2.91e-06	0	0	0	0								0
456	4.75e-05	0	0	0	0		456	2.77e-06	0	0	0	0								0
457	3.347e-05	0	0	0	0		457	2.55e-06	0	0	0	0								0
458	2.351e-05	0	0	0	0		458	2.29e-06	0	0	0	0								0
459	1.756e-05	0	0	0	0		459	2.05e-06	0	0	0	0								0
460	1.509e-05	0	0	0	0		460	1.85e-06	0	0	0	0								0
461	1.554e-05	0	0	0	0		461	1.71e-06	0	0	0	0								0
462	1.857e-05	0	0	0	0		462	1.63e-06	0	0	0	0								0
463	2.405e-05	0	0	0	0		463	1.59e-06	0	0	0	0								0
464	3.186e-05	0	0	0	0		464	1.55e-06	0	0	0	0								0
465	4.158e-05	0	0	0	0		465	1.52e-06	0	0	0	0								0
466	5.223e-05	0	0	0	0		466	1.48e-06	0	0	0	0								0
467	6.232e-05	0	0	0	0		467	1.43e-06	0	0	0	0								0
468	7.01e-05	0	0	0	0		468	1.37e-06	0	0	0	0								0
469	7.413e-05	0	0	0	0		469	1.3e-06	0	0	0	0								0
470	7.377e-05	0	0	0	0		470	1.22e-06	0	0	0	0								0
471	6.951e-05	0	0	0	0		471	1.16e-06	0	0	0	0								0
472	6.278e-05	0	0	0	0		472	1.12e-06	0	0	0	0								0
473	5.546e-05	0	0	0	0		473	1.13e-06	0	0	0	0								0
474	4.914e-05	0	0	0	0		474	1.18e-06	0	0	0	0								0
475	4.463e-05	0	0	0	0		475	1.24e-06	0	0	0	0								0
476	4.18e-05	0	0	0	0		476	1.29e-06	0	0	0	0								0
477	3.976e-05	0	0	0	0		477	1.3e-06	0	0	0	0								0
478	3.744e-05	0	0	0	0		478	1.23e-06	0	0	0	0								0
479	3.403e-05	0	0	0	0		479	1.09e-06	0	0	0	0								0
480	2.934e-05	0	0	0	0		480	9e-07	0	0	0	0								0
481	2.373e-05	0	0	0	0		481	7e-07	0	0	0	0								0
482	1.79e-05	0	0	0	0		482	5.1e-07	0	0	0	0								0
483	1.259e-05	0	0	0	0		483	3.6e-07	0	0	0	0								0
484	8.28e-06	0	0	0	0		484	2.5e-07	0	0	0	0								0
485	5.16e-06	0	0	0	0		485	1.8e-07	0	0	0	0								0
486	3.19e-06	0	0	0	0		486	1.3e-07	0	0	0	0								0
487	2.15e-06	0	0	0	0		487	1e-07	0	0	0	0								0
488	1.81e-06	0	0	0	0		488	9e-08	0	0	0	0								0
489	1.97e-06	0	0	0	0		489	8e-08	0	0	0	0								0
490	2.48e-06	0	0	0	0		490	8e-08	0	0	0	0								0
491	3.25e-06	0	0	0	0		491	8e-08	0	0	0	0								0
492	4.19e-06	0	0	0	0		492	8e-08	0	0	0	0								0
493	5.24e-06	0	0	0	0		493	8e-08	0	0	0	0								0
494	6.31e-06	0	0	0	0		494	8e-08	0	0	0	0								0
495	7.3e-06	0	0	0	0		495	8e-08	0	0	0	0								0
496	8.11e-06	0	0	0	0		496	8e-08	0	0	0	0								0
497	8.7e-06	0	0	0	0		497	8e-08	0	0	0	0								0
498	9.09e-06	0	0	0	0		498	9e-08	0	0	0	0								0
499	9.34e-06	0	0	0	0		499	1.1e-07	0	0	0	0								0
500	9.54e-06	0	0	0	0		500	1.8e-07	0	0	0	0								0

## Sheet: Figure 3a-b
a	state population					b	state population
time	s0	s1	s2	s3		time	s0	s1	s2	s3
0.5	0	0	1	0		0.5	0	0	1	0
1	0	0	1	0		1	0	0	1	0
1.5	0	0	1	0		1.5	0	0	1	0
2	0	0.0190771	0.975098	0.00582487		2	0	0.0298937	0.961855	0.00825115
2.5	0	0.0572162	0.92816	0.0146237		2.5	0	0.0789882	0.903301	0.017711
3	0	0.0919881	0.88666	0.0213515		3	0	0.127418	0.851146	0.0214359
3.5	0	0.116995	0.854863	0.0281416		3.5	0	0.174202	0.802073	0.0237251
4	0	0.135161	0.83049	0.0343499		4	0	0.207578	0.766443	0.0259786
4.5	0	0.150592	0.811	0.0384084		4.5	0	0.2293	0.743492	0.0272079
5	0	0.162086	0.79642	0.0414938		5	0	0.247522	0.724227	0.028251
5.5	0	0.169686	0.787102	0.0432121		5.5	0	0.263298	0.707664	0.0290381
6	0	0.177289	0.778999	0.043712		6	0	0.275611	0.694502	0.0298869
6.5	0	0.182597	0.773124	0.0442789		6.5	0	0.282768	0.686541	0.0306901
7	0	0.185778	0.768433	0.0457895		7	0	0.288901	0.679394	0.0317055
7.5	0	0.189506	0.762967	0.0475268		7.5	0	0.293694	0.673853	0.0324533
8	0	0.192909	0.758634	0.0484573		8	0	0.299364	0.667972	0.0326641
8.5	0	0.195339	0.755523	0.0491379		8.5	0	0.306094	0.661094	0.0328117
9	0	0.198065	0.75219	0.0497451		9	0	0.311906	0.655185	0.0329088
9.5	0	0.201469	0.748199	0.0503319		9.5	0	0.315834	0.651201	0.0329652
10	0	0.203281	0.746326	0.0503932		10	0	0.317643	0.649364	0.0329933
10.5	0	0.204837	0.74512	0.0500427		10.5	0	0.321831	0.645163	0.0330058
11	0	0.206472	0.743753	0.0497744		11	0	0.326604	0.640385	0.0330113
11.5	0	0.208771	0.741703	0.0495261		11.5	0	0.332788	0.634197	0.0330143
12	0	0.210807	0.740299	0.0488941		12	0	0.33863	0.628353	0.0330169
12.5	0	0.212516	0.739706	0.0477785		12.5	0	0.343943	0.623037	0.0330203
13	0	0.214864	0.738553	0.0465833		13	0	0.349439	0.617536	0.0330251
13.5	0	0.218909	0.735513	0.0455775		13.5	1.23367e-05	0.352586	0.614369	0.0330321
14	0	0.222936	0.73189	0.0451742		14	4.29836e-05	0.35571	0.611207	0.0330403
14.5	0	0.225812	0.728982	0.0452059		14.5	3.72814e-05	0.361013	0.605901	0.0330486
15	0	0.231238	0.723191	0.0455716		15	3.07176e-05	0.368504	0.59841	0.0330558
15.5	0	0.238604	0.715537	0.0458596		15.5	2.36509e-05	0.379961	0.586954	0.0330618
16	0	0.244236	0.709461	0.046303		16	1.68943e-05	0.389941	0.576975	0.0330667
16.5	0	0.251366	0.702017	0.0466176		16.5	1.10476e-05	0.395904	0.571014	0.0330707
17	0	0.259935	0.693784	0.0462811		17	6.49268e-06	0.401582	0.565338	0.0330738
17.5	0	0.269205	0.684139	0.0466554		17.5	3.36799e-06	0.411558	0.555288	0.0331504
18	0	0.277923	0.674472	0.0476055		18	1.51494e-06	0.424265	0.542066	0.0336668
18.5	0	0.287716	0.664174	0.0481098		18.5	5.80993e-07	0.439325	0.526353	0.0343212
19	0	0.296942	0.654418	0.0486399		19	1.86236e-07	0.457715	0.507678	0.034607
19.5	0	0.304895	0.645039	0.0500656		19.5	4.84562e-08	0.474215	0.491156	0.0346294
20	0	0.316713	0.631044	0.0522428		20	9.79992e-09	0.487715	0.477662	0.0346224
20.5	0	0.327601	0.618484	0.0539154		20.5	1.46041e-09	0.502808	0.462526	0.0346662
21	0	0.339272	0.60675	0.0539778		21	1.52972e-10	0.518362	0.447145	0.0344928
21.5	0	0.349748	0.598083	0.0521688		21.5	1.09304e-11	0.534782	0.430745	0.0344738
22	0	0.358735	0.591082	0.0501833		22	5.283e-13	0.549003	0.416	0.0349961
22.5	0	0.367913	0.582263	0.0498235		22.5	1.75e-14	0.561939	0.403872	0.0341894
23	0	0.378468	0.570651	0.0508814		23	4e-16	0.574897	0.391972	0.0331306
23.5	0	0.389972	0.557049	0.052979		23.5	0	0.585742	0.382098	0.0321596
24	0	0.400357	0.545789	0.0538536		24	0	0.596448	0.372791	0.0307603
24.5	0	0.406265	0.538885	0.0548503		24.5	0	0.602688	0.366941	0.0303714
25	0	0.40925	0.536321	0.0544295		25	0	0.606643	0.363178	0.0301788
25.5	0	0.410316	0.534156	0.0555277		25.5	0	0.613287	0.356761	0.0299516
26	0	0.412122	0.530265	0.0576127		26	0	0.620908	0.349272	0.02982
26.5	0	0.417668	0.523073	0.0592599		26.5	0	0.631054	0.339261	0.0296859
27	0	0.424597	0.51481	0.0605926		27	0	0.636986	0.333334	0.0296796
27.5	0	0.430617	0.509245	0.0601378		27.5	0	0.641131	0.328977	0.0298914
28	0	0.435375	0.506115	0.0585098		28	0	0.646324	0.323896	0.0297798
28.5	0	0.439856	0.502951	0.0571932		28.5	0	0.651399	0.31892	0.0296814
29	0	0.444755	0.497889	0.0573563		29	0	0.654728	0.315675	0.0295971
29.5	0	0.449449	0.49282	0.0577315		29.5	0	0.657168	0.313302	0.0295298
30	0	0.451743	0.491014	0.0572427		30	0	0.659862	0.310657	0.0294813
30.5	0	0.453321	0.490052	0.0566276		30.5	0	0.663669	0.306882	0.029449
31	0	0.454748	0.4883	0.0569521		31	0	0.66834	0.302231	0.0294291
31.5	0	0.456125	0.486374	0.0575016		31.5	0	0.671101	0.299481	0.0294177
32	0	0.457376	0.4856	0.0570242		32	0	0.672828	0.297761	0.0294117
32.5	0	0.458582	0.484936	0.0564813		32.5	0	0.67377	0.296821	0.0294089
33	0	0.46032	0.483362	0.0563181		33	0	0.676942	0.293651	0.0294079
33.5	0	0.462304	0.481873	0.0558225		33.5	0	0.679397	0.291196	0.0294078
34	0	0.464242	0.480321	0.0554368		34	0	0.68197	0.288622	0.0294082
34.5	0	0.468205	0.476915	0.0548801		34.5	0	0.685041	0.28555	0.0294087
35	0	0.474883	0.471083	0.0540346		35	0	0.687906	0.282684	0.0294092
35.5	0	0.48149	0.465215	0.0532958		35.5	0	0.692328	0.278262	0.0294096
36	0	0.486245	0.461796	0.0519587		36	0	0.696764	0.273826	0.02941
36.5	0	0.489001	0.460289	0.0507105		36.5	0	0.699204	0.271385	0.0294104
37	0	0.491623	0.459163	0.0492142		37	0	0.701552	0.269038	0.0294107
37.5	0	0.494816	0.457007	0.0481773		37.5	0	0.704635	0.265954	0.0294109
38	0	0.498431	0.455533	0.0460367		38	0	0.707542	0.263047	0.0294111
38.5	0	0.502642	0.452517	0.0448411		38.5	0	0.710573	0.260016	0.0294112
39	0	0.508249	0.44739	0.0443614		39	0	0.714593	0.255996	0.0294114
39.5	0	0.510859	0.445334	0.0438074		39.5	0	0.719576	0.251013	0.0294115
40	0	0.516362	0.440451	0.0431868		40	0	0.725161	0.245428	0.0294115
40.5	0	0.522822	0.434163	0.0430147		40.5	0	0.731349	0.23924	0.0294116
41	0	0.526786	0.429321	0.0438928		41	0	0.736277	0.234311	0.0294116
41.5	0	0.531577	0.423851	0.0445711		41.5	0	0.741004	0.229584	0.0294116
42	0	0.538728	0.416925	0.0443464		42	0	0.745012	0.225576	0.0294117
42.5	0	0.545568	0.410687	0.0437453		42.5	0	0.748628	0.22196	0.0294117
43	0	0.551799	0.40459	0.0436114		43	0	0.751516	0.219082	0.029402
43.5	0	0.557212	0.398987	0.0438009		43.5	0	0.754206	0.21644	0.0293538
44	0	0.561994	0.39368	0.0443259		44	0	0.757707	0.212959	0.0293348
44.5	0	0.564695	0.389827	0.0454785		44.5	0	0.761141	0.209515	0.0293442
45	0	0.567112	0.386428	0.0464593		45	0	0.765302	0.2054	0.029298
45.5	0	0.571264	0.38208	0.0466566		45.5	0	0.767579	0.20335	0.0290711
46	0	0.57612	0.37762	0.0462594		46	0	0.769313	0.202037	0.0286504
46.5	0	0.580018	0.374947	0.0450343		46.5	0	0.771417	0.200284	0.0282984
47	0	0.583213	0.3727	0.0440864		47	0	0.7733	0.198334	0.0283665
47.5	0	0.586435	0.369606	0.0439592		47.5	0	0.775769	0.195763	0.0284679
48	0	0.589693	0.366653	0.0436537		48	0	0.778005	0.193923	0.0280723
48.5	0	0.593244	0.364025	0.0427318		48.5	0	0.779353	0.193022	0.0276251
49	0	0.595531	0.362522	0.0419471		49	0	0.782026	0.1904	0.0275734
49.5	0	0.597453	0.36157	0.0409774		49.5	0	0.784399	0.187978	0.0276235
50	0	0.599045	0.360792	0.0401627		50	0	0.785549	0.186821	0.0276306
50.5	0	0.600213	0.36054	0.0392468		50.5	0	0.788301	0.184098	0.0276
51	0	0.601251	0.360184	0.0385642		51	0	0.792311	0.180131	0.0275576
51.5	0	0.60233	0.359567	0.0381028		51.5	0	0.796101	0.176374	0.0275242
52	0	0.604104	0.358493	0.0374035		52	0	0.799147	0.173348	0.0275056
52.5	0	0.606035	0.356974	0.0369914		52.5	0	0.800947	0.171527	0.0275261
53	0	0.607855	0.355009	0.0371363		53	0	0.802971	0.169435	0.027594
53.5	0	0.61024	0.352114	0.0376459		53.5	0	0.805978	0.166431	0.0275914
54	0	0.612602	0.349443	0.0379554		54	0	0.807312	0.165098	0.0275907
54.5	0	0.61452	0.34771	0.0377707		54.5	0	0.808368	0.164042	0.0275903
55	0	0.616349	0.346173	0.0374775		55	0	0.810848	0.161595	0.0275569
55.5	0	0.61946	0.343668	0.0368718		55.5	0	0.812984	0.159641	0.0273752
56	0	0.623616	0.339764	0.0366208		56	0	0.815039	0.15776	0.0272013
56.5	0	0.62766	0.335633	0.0367069		56.5	0	0.817132	0.155704	0.0271644
57	0	0.630627	0.332784	0.0365895		57	0	0.819379	0.153404	0.0272166
57.5	0	0.634239	0.329612	0.0361486		57.5	0	0.822237	0.150499	0.0272639
58	0	0.637159	0.326836	0.0360051		58	0	0.824365	0.148331	0.0273037
58.5	0	0.6388	0.324986	0.0362145		58.5	0	0.826689	0.145975	0.0273357
59	0	0.640069	0.323609	0.0363226		59	0	0.829588	0.14305	0.027362
59.5	0	0.644584	0.319254	0.0361618		59.5	0	0.830687	0.141928	0.0273853
60	0	0.650907	0.312821	0.0362723		60	0	0.831776	0.140816	0.0274071
60.5	0	0.653776	0.31086	0.0353638		60.5	0	0.83413	0.138443	0.0274271
61	0	0.655223	0.310413	0.0343642		61	0	0.836733	0.135822	0.0274452
61.5	0	0.656396	0.31015	0.0334537		61.5	0	0.83852	0.134018	0.0274615
62	0	0.659226	0.307142	0.033632		62	0	0.839877	0.132647	0.0274764
62.5	0	0.661986	0.303961	0.0340531		62.5	0	0.840545	0.131965	0.02749
63	0	0.663679	0.301213	0.0351079		63	0	0.841952	0.130545	0.027503
63.5	0	0.665173	0.299134	0.0356926		63.5	0	0.84469	0.127794	0.0275163
64	0	0.668612	0.295895	0.035493		64	0	0.848123	0.124348	0.0275295
64.5	0	0.671188	0.29366	0.0351515		64.5	0	0.850484	0.121974	0.0275416
65	0	0.672323	0.293052	0.0346247		65	0	0.851222	0.121227	0.0275515
65.5	0	0.6735	0.293032	0.033468		65.5	0	0.852197	0.120244	0.0275589
66	0	0.674752	0.292851	0.0323977		66	0	0.854595	0.118114	0.0272914
66.5	0	0.676222	0.291256	0.0325222		66.5	0	0.856	0.117196	0.026804
67	0	0.677446	0.290622	0.0319324		67	0	0.856542	0.116283	0.0271751
67.5	0	0.678693	0.2918	0.0295069		67.5	0	0.85798	0.114573	0.0274472
68	0	0.680781	0.291274	0.0279449		68	0	0.859355	0.113146	0.0274992
68.5	0	0.682965	0.289308	0.0277263		68.5	0	0.862368	0.110178	0.0274534
69	0	0.684771	0.287098	0.0281305		69	0	0.865193	0.107463	0.0273442
69.5	0	0.686797	0.284096	0.0291071		69.5	0	0.866991	0.105836	0.0271736
70	0	0.68952	0.28059	0.0298901		70	0	0.868784	0.104295	0.0269206
70.5	0	0.691809	0.277824	0.0303672		70.5	0	0.870419	0.102943	0.0266381
71	0	0.692945	0.276737	0.0303176		71	0	0.872228	0.101195	0.0265777
71.5	0	0.694328	0.275822	0.0298504		71.5	0	0.873331	0.0999581	0.0267106
72	0	0.696242	0.273975	0.0297825		72	0	0.874799	0.0983544	0.0268467
72.5	0	0.697741	0.272346	0.0299124		72.5	0	0.877023	0.0960028	0.0269745
73	0	0.699181	0.270292	0.0305272		73	0	0.878005	0.0949086	0.027086
73.5	0	0.699955	0.269677	0.0303676		73.5	0	0.87842	0.0944031	0.0271772
74	0	0.700004	0.270972	0.0290244		74	0	0.879458	0.0932937	0.0272486
74.5	0	0.700554	0.271547	0.0278989		74.5	0	0.879917	0.0927787	0.0273043
75	0	0.703347	0.269056	0.0275973		75	0	0.880154	0.0924979	0.0273479
75.5	0	0.70677	0.265751	0.0274786		75.5	0	0.879757	0.0928605	0.0273824
76	0	0.709461	0.264069	0.0264697		76	0	0.879819	0.0928627	0.0273179
76.5	0	0.71183	0.261417	0.0267532		76.5	0	0.881015	0.0921997	0.0267854
77	0	0.713427	0.260121	0.0264514		77	0	0.882363	0.09108	0.0265565
77.5	0	0.715755	0.258955	0.0252898		77.5	0	0.885335	0.0879389	0.0267266
78	0	0.71834	0.256612	0.0250479		78	0	0.88646	0.0866418	0.0268986
78.5	0	0.721519	0.253779	0.0247015		78.5	0	0.886954	0.085852	0.0271941
79	0	0.724252	0.251279	0.0244696		79	0	0.88776	0.0845877	0.0276526
79.5	0	0.72648	0.248744	0.0247768		79.5	0	0.88821	0.0838727	0.0279171
80	0	0.728982	0.246196	0.0248224		80	0	0.888931	0.0828896	0.0281795
80.5	0	0.732526	0.242721	0.0247526		80.5	0	0.889985	0.0815917	0.0284232
81	0	0.736055	0.238992	0.0249531		81	0	0.890749	0.0806131	0.0286381
81.5	0	0.739414	0.235021	0.0255655		81.5	0	0.891583	0.0795753	0.0288419
82	0	0.742585	0.23168	0.0257344		82	0	0.893049	0.0778136	0.0291374
82.5	0	0.745151	0.22963	0.0252188		82.5	0	0.894828	0.0758433	0.029329
83	0	0.74825	0.22708	0.0246704		83	0	0.895635	0.0749924	0.0293722
83.5	0	0.751885	0.22296	0.0251552		83.5	0	0.896223	0.0743845	0.0293928
84	0	0.754937	0.219353	0.0257095		84	0	0.897027	0.0735745	0.0293984
84.5	0	0.757145	0.216628	0.0262273		84.5	0	0.898131	0.0724735	0.029396
85	0	0.760023	0.213184	0.0267921		85	0	0.898804	0.0718037	0.029392
85.5	0	0.76324	0.209239	0.0275211		85.5	0	0.89892	0.0716761	0.0294034
86	0	0.764487	0.207924	0.0275888		86	0	0.899002	0.0714077	0.0295903
86.5	0	0.767249	0.205022	0.0277284		86.5	0	0.899351	0.0706893	0.0299597
87	0	0.769958	0.202544	0.0274981		87	0	0.900038	0.0699744	0.0299878
87.5	0	0.77194	0.200404	0.0276561		87.5	0	0.900591	0.0694627	0.0299462
88	0	0.77474	0.197238	0.0280228		88	0	0.901052	0.0687827	0.0301652
88.5	0	0.775269	0.196897	0.0278341		88.5	0	0.901147	0.068382	0.0304711
89	0	0.775779	0.197623	0.0265978		89	0	0.901044	0.06799	0.0309659
89.5	0	0.776385	0.198621	0.024994		89.5	0	0.901056	0.0674577	0.0314863
90	0	0.776804	0.199062	0.0241344		90	0	0.901484	0.0667063	0.0318094
90.5	0	0.778406	0.198089	0.0235043		90.5	0	0.902347	0.0655458	0.0321076
91	0	0.781008	0.196454	0.022538		91	0	0.902695	0.0649379	0.0323674
91.5	0	0.783239	0.195316	0.0214452		91.5	0	0.902627	0.0647923	0.0325808
92	0	0.784873	0.194283	0.0208444		92	0	0.90259	0.0646754	0.0327341
92.5	0	0.786082	0.193272	0.0206465		92.5	0	0.902579	0.064681	0.0327397
93	0	0.787348	0.192412	0.0202402		93	0	0.902584	0.0650456	0.0323704
93.5	0	0.788406	0.191994	0.0195999		93.5	0	0.902591	0.0655484	0.0318607
94	0	0.789942	0.190884	0.0191748		94	0	0.902625	0.0658526	0.0315226
94.5	0	0.791437	0.188748	0.0198149		94.5	0	0.902781	0.0658855	0.0313338
95	0	0.79258	0.186461	0.0209592		95	0	0.903074	0.0657035	0.0312224
95.5	0	0.794018	0.185423	0.0205583		95.5	0	0.903436	0.0653538	0.0312098
96	0	0.795904	0.184055	0.0200408		96	0	0.903854	0.0649276	0.0312186
96.5	0	0.797132	0.183027	0.0198413		96.5	0	0.904719	0.0640549	0.0312256
97	0	0.797103	0.18321	0.0196872		97	0	0.907234	0.0615348	0.0312313
97.5	0	0.797481	0.182243	0.0202762		97.5	0	0.908801	0.0599638	0.0312357
98	0	0.799198	0.180212	0.020591		98	0	0.908774	0.0599868	0.031239
98.5	0	0.800081	0.178865	0.0210537		98.5	0	0.908851	0.0599077	0.0312414
99	0	0.800798	0.177558	0.021644		99	0	0.909153	0.059671	0.0311765
99.5	0	0.802203	0.176269	0.0215285		99.5	0	0.909429	0.0597438	0.0308269
100	0	0.803974	0.17481	0.0212162		100	0	0.909643	0.0596938	0.0306631
100.5	0	0.805862	0.173324	0.0208135		100.5	0	0.909834	0.0593901	0.0307754
101	0	0.807652	0.172135	0.0202129		101	0	0.910113	0.0590019	0.0308851
101.5	0	0.809076	0.171551	0.0193734		101.5	0	0.91127	0.0577526	0.030977
102	0	0.810661	0.170697	0.0186418		102	0	0.91196	0.0569923	0.0310475
102.5	0	0.812475	0.168925	0.0185996		102.5	0	0.912321	0.0565795	0.0310997
103	0	0.814665	0.166673	0.0186621		103	0	0.913113	0.0557493	0.0311376
103.5	0	0.817602	0.163775	0.0186236		103.5	0	0.913703	0.0551321	0.0311647
104	0	0.820695	0.160506	0.0187987		104	0	0.914299	0.0545175	0.0311837
104.5	0	0.824253	0.155829	0.019918		104.5	0	0.914754	0.0540484	0.0311974
105	0	0.827375	0.151547	0.0210779		105	0	0.915514	0.0532789	0.0312069
105.5	0	0.829925	0.148713	0.0213612		105.5	0	0.916334	0.052452	0.0312142
106	0	0.832606	0.146756	0.0206382		106	0	0.916865	0.0519137	0.0312209
106.5	0	0.834965	0.146004	0.0190314		106.5	0	0.917087	0.0516858	0.0312272
107	0	0.837063	0.145617	0.0173201		107	0	0.917155	0.0516131	0.0312324
107.5	0	0.838265	0.145509	0.0162268		107.5	0	0.917172	0.0515915	0.0312367
108	0	0.83925	0.145518	0.0152321		108	0	0.91719	0.0515701	0.0312401
108.5	0	0.840872	0.144644	0.0144843		108.5	0	0.91724	0.0515171	0.0312427
109	0	0.844368	0.142218	0.0134146		109	0	0.917569	0.0512572	0.0311742
109.5	0	0.84725	0.140194	0.0125566		109.5	0	0.918645	0.0505883	0.0307663
110	0	0.848446	0.139536	0.012018		110	0	0.919624	0.0498149	0.0305614
110.5	0	0.850644	0.137718	0.0116382		110.5	0	0.920457	0.0492302	0.0303131
111	0	0.852588	0.136011	0.0114011		111	0	0.921364	0.0489519	0.0296844
111.5	0	0.853471	0.135352	0.011177		111.5	0	0.922445	0.0481641	0.0293908
112	0	0.853922	0.13502	0.0110577		112	0	0.923539	0.0470713	0.0293898
112.5	0	0.854668	0.134816	0.0105154		112.5	0	0.924445	0.0462135	0.0293415
113	0	0.855566	0.134124	0.0103095		113	0	0.925606	0.0451678	0.0292265
113.5	0	0.856206	0.133426	0.0103685		113.5	0	0.925891	0.0448127	0.0292959
114	0	0.857108	0.13274	0.0101517		114	0	0.925653	0.0447381	0.0296085
114.5	0	0.857977	0.132026	0.00999654		114.5	0	0.925356	0.0448376	0.0298064
115	0	0.859093	0.13083	0.0100771		115	0	0.925185	0.0450161	0.0297992
115.5	0	0.860462	0.128751	0.0107866		115.5	0	0.92547	0.0445016	0.0300285
116	0	0.861562	0.127332	0.0111057		116	0	0.925944	0.0439383	0.0301178
116.5	0	0.862687	0.126026	0.0112872		116.5	0	0.926473	0.0436041	0.0299234
117	0	0.863738	0.125016	0.0112458		117	0	0.927127	0.0431554	0.0297173
117.5	0	0.864864	0.124416	0.0107204		117.5	0	0.927876	0.0425716	0.0295528
118	0	0.866061	0.124204	0.00973506		118	0	0.928094	0.0424487	0.0294569
118.5	0	0.866673	0.124459	0.0088673		118.5	0	0.928361	0.0422222	0.029417
119	0	0.866872	0.124432	0.00869584		119	0	0.929288	0.0413062	0.0294057
119.5	0	0.867026	0.12472	0.00825461		119.5	0	0.9311	0.0394956	0.0294043
120	0	0.867178	0.124804	0.00801786		120	0	0.932762	0.037833	0.0294053
120.5	0	0.868001	0.124012	0.00798747		120.5	0	0.934186	0.0363794	0.0294342
121	0	0.868895	0.123186	0.00791893		121	0	0.936093	0.03426	0.0296473
121.5	0	0.870043	0.12238	0.00757685		121.5	0	0.937265	0.032947	0.0297875
122	0	0.871017	0.121816	0.007167		122	0	0.93781	0.0324668	0.0297231
122.5	0	0.871036	0.122031	0.00693335		122.5	0	0.938877	0.031586	0.0295372
123	0	0.870928	0.121849	0.00722347		123	0	0.940488	0.0303494	0.0291627
123.5	0	0.87081	0.121662	0.00752881		123.5	0	0.942441	0.0286761	0.0288829
124	0	0.870592	0.121836	0.00757154		124	0	0.943414	0.0278484	0.0287376
124.5	0	0.870374	0.122208	0.00741846		124.5	0	0.944035	0.0277298	0.0282349
125	0	0.870413	0.122412	0.00717483		125	0	0.944548	0.0279688	0.0274832
125.5	0	0.870871	0.122035	0.00709345		125.5	0	0.944769	0.0284669	0.0267645
126	0	0.871609	0.121074	0.00731667		126	0	0.944808	0.0287997	0.0263925
126.5	0	0.873831	0.117812	0.00835652		126.5	0	0.944837	0.0288844	0.0262789
127	0	0.874855	0.11641	0.00873427		127	0	0.944883	0.0289379	0.0261789
127.5	0	0.876595	0.11418	0.00922463		127.5	0	0.945294	0.0286123	0.0260939
128	0	0.877454	0.112612	0.00993357		128	0	0.946197	0.0277599	0.026043
128.5	0	0.877666	0.11157	0.010764		128.5	0	0.946738	0.0270411	0.0262213
129	0	0.87841	0.110774	0.0108161		129	0	0.947122	0.0264892	0.0263886
129.5	0	0.87933	0.109831	0.0108392		129.5	0	0.947736	0.0259828	0.0262812
130	0	0.879855	0.108992	0.0111526		130	0	0.948133	0.0256891	0.0261782
130.5	0	0.880727	0.107618	0.0116548		130.5	0	0.948198	0.0257172	0.0260845
131	0	0.881898	0.106322	0.0117797		131	0	0.948189	0.02583	0.0259814
131.5	0	0.884128	0.104194	0.0116785		131.5	0	0.9482	0.0260384	0.0257614
132	0	0.887255	0.100861	0.0118839		132	0	0.948312	0.0263613	0.0253267
132.5	0	0.889399	0.09843	0.0121713		132.5	0	0.948622	0.0263919	0.0249861
133	0	0.891333	0.0967543	0.0119127		133	0	0.949042	0.0261571	0.0248009
133.5	0	0.893283	0.0950918	0.0116253		133.5	0	0.949268	0.0261381	0.0245937
134	0	0.894491	0.0942305	0.011278		134	0	0.949795	0.0258404	0.0243643
134.5	0	0.895918	0.0931281	0.0109534		134.5	0	0.949999	0.0259438	0.0240571
135	0	0.896274	0.0928147	0.0109116		135	0	0.950201	0.0259432	0.0238558
135.5	0	0.89697	0.0915848	0.0114451		135.5	0	0.950375	0.0258236	0.0238019
136	0	0.897678	0.0911618	0.0111602		136	0	0.950587	0.0256315	0.0237814
136.5	0	0.898265	0.0909044	0.0108307		136.5	0	0.950685	0.0255341	0.0237805
137	0	0.899276	0.0898511	0.0108724		137	0	0.950644	0.0255671	0.0237892
137.5	0	0.900829	0.0882112	0.0109598		137.5	0	0.950585	0.0256078	0.0238069
138	0	0.903824	0.0852142	0.0109615		138	0	0.950525	0.0255971	0.0238779
138.5	0	0.905618	0.0835601	0.0108216		138.5	0	0.950655	0.0252711	0.0240734
139	0	0.906435	0.0827602	0.0108049		139	0	0.952261	0.023637	0.0241017
139.5	0	0.907846	0.0802797	0.0118743		139.5	0	0.953467	0.0223815	0.0241519
140	0	0.909312	0.0801457	0.0105425		140	0	0.953554	0.0222556	0.0241906
140.5	0	0.910169	0.0801745	0.00965622		140.5	0	0.953507	0.0222981	0.0241945
141	0	0.910929	0.0794115	0.00965988		141	0	0.953178	0.0226571	0.0241646
141.5	0	0.911671	0.0783972	0.00993166		141.5	0	0.952352	0.0235339	0.0241137
142	0	0.912864	0.0775375	0.00959856		142	0	0.952398	0.0235482	0.0240537
142.5	0	0.913822	0.0769893	0.00918921		142.5	0	0.952591	0.0234154	0.023994
143	0	0.91416	0.0769093	0.00893109		143	0	0.953145	0.0229242	0.0239308
143.5	0	0.914485	0.0766909	0.00882414		143.5	0	0.95348	0.0226421	0.0238784
144	0	0.91484	0.0763815	0.00877887		144	0	0.953621	0.0225348	0.0238438
144.5	0	0.914869	0.0763417	0.00878891		144.5	0	0.953771	0.0224005	0.0238287
145	0	0.915206	0.0759474	0.00884635		145	0	0.953896	0.0222747	0.0238297
145.5	0	0.915449	0.07584	0.00871089		145.5	0	0.953979	0.02217	0.023851
146	0	0.915469	0.0760316	0.00849981		146	0	0.954022	0.0219985	0.0239794
146.5	0	0.915578	0.0758948	0.00852681		146.5	0	0.954077	0.0218363	0.0240864
147	0	0.915868	0.0753645	0.00876779		147	0	0.954447	0.021493	0.0240604
147.5	0	0.915976	0.0750209	0.00900263		147.5	0	0.954898	0.0210697	0.0240323
148	0	0.91598	0.0746137	0.00940673		148	0	0.955347	0.0206472	0.0240056
148.5	0	0.915977	0.0740904	0.0099331		148.5	0	0.956491	0.0195279	0.0239812
149	0	0.915987	0.0738857	0.0101276		149	0	0.957928	0.0180946	0.0239772
149.5	0	0.916222	0.0735595	0.0102186		149.5	0	0.958715	0.0171836	0.0241015
150	0	0.917342	0.0723725	0.0102858		150	0	0.959115	0.0167137	0.0241715
150.5	0	0.919	0.0706653	0.0103349		150.5	0	0.959546	0.0163406	0.0241138
151	0	0.919716	0.0698533	0.0104304		151	0	0.959593	0.0163536	0.0240535
151.5	0	0.920444	0.0687391	0.0108173		151.5	0	0.959623	0.0163801	0.0239971
152	0	0.922056	0.0669085	0.0110353		152	0	0.959656	0.0163914	0.0239529
152.5	0	0.924287	0.0649348	0.0107782		152.5	0	0.95971	0.0163654	0.0239243
153	0	0.92565	0.0640295	0.0103209		153	0	0.96024	0.0158519	0.0239085
153.5	0	0.926364	0.064277	0.00935928		153.5	0	0.960844	0.0152549	0.0239011
154	0	0.927667	0.0638717	0.00846172		154	0	0.960856	0.0152455	0.023898
154.5	0	0.92867	0.0630996	0.00823011		154.5	0	0.960819	0.0152839	0.0238969
155	0	0.928769	0.0628615	0.00836909		155	0	0.960867	0.0152557	0.0238769
155.5	0	0.928861	0.0625596	0.00857894		155.5	0	0.961011	0.0151642	0.0238252
156	0	0.928482	0.0627567	0.00876171		156	0	0.961413	0.0147518	0.023835
156.5	0	0.928447	0.0626834	0.00887007		156.5	0	0.961659	0.0144962	0.0238447
157	0	0.928634	0.0622893	0.00907649		157	0	0.961781	0.0143649	0.0238537
157.5	0	0.928841	0.0619327	0.00922645		157.5	0	0.962136	0.0140032	0.0238611
158	0	0.928854	0.0616494	0.00949628		158	0	0.96258	0.0135533	0.0238672
158.5	0	0.928809	0.0615323	0.00965845		158.5	0	0.963186	0.0129706	0.0238432
159	0	0.92881	0.0616747	0.00951485		159	0	0.963579	0.0127789	0.0236422
159.5	0	0.929386	0.0612909	0.00932297		159.5	0	0.963605	0.0130911	0.0233042
160	0	0.930711	0.0595914	0.0096978		160	0	0.963603	0.0133823	0.0230151
160.5	0	0.931404	0.0587476	0.00984867		160.5	0	0.963744	0.0135273	0.0227291
161	0	0.932718	0.0573615	0.00992063		161	0	0.964465	0.0130667	0.0224685
161.5	0	0.933153	0.056645	0.0102022		161.5	0	0.96551	0.0121592	0.0223308
162	0	0.933358	0.0562195	0.010422		162	0	0.966366	0.0114481	0.0221856
162.5	0	0.933828	0.0556911	0.010481		162.5	0	0.968011	0.0101306	0.0218581
163	0	0.93497	0.0546685	0.0103612		163	0	0.969119	0.00921305	0.0216675
163.5	0	0.935373	0.0542436	0.0103837		163.5	0	0.969153	0.00914182	0.021705
164	0	0.935485	0.0539539	0.0105615		164	0	0.969394	0.0088452	0.0217611
164.5	0	0.935914	0.0534115	0.0106749		164.5	0	0.969524	0.00870569	0.0217707
165	0	0.936262	0.0531253	0.0106123		165	0	0.969734	0.00860126	0.021665
165.5	0	0.936606	0.052594	0.0108		165.5	0	0.969626	0.00876725	0.0216065
166	0	0.937155	0.0520149	0.0108303		166	0	0.969629	0.00876907	0.021602
166.5	0	0.937454	0.0519809	0.010565		166.5	0	0.969785	0.00873406	0.0214805
167	0	0.937922	0.0517209	0.0103576		167	0	0.969629	0.00907989	0.0212908
167.5	0	0.938395	0.0513488	0.010256		167.5	0	0.969437	0.0097282	0.0208345
168	0	0.939084	0.0507525	0.0101636		168	0	0.969239	0.0101072	0.0206541
168.5	0	0.938935	0.0510924	0.00997278		168.5	0	0.969165	0.00994574	0.020889
169	0	0.938533	0.0515846	0.00988249		169	0	0.969581	0.00936436	0.0210543
169.5	0	0.938154	0.0525145	0.00933121		169.5	0	0.969892	0.00927855	0.0208294
170	0	0.937844	0.0532083	0.00894762		170	0	0.970138	0.00911042	0.0207518
170.5	0	0.937614	0.0534723	0.00891325		170.5	0	0.970499	0.0084527	0.0210488
171	0	0.937451	0.0536813	0.0088675		171	0	0.970731	0.00782115	0.021448
171.5	0	0.937325	0.0538701	0.00880446		171.5	0	0.971285	0.00700971	0.0217056
172	0	0.937214	0.0541284	0.00865768		172	0	0.972179	0.00607243	0.0217487
172.5	0	0.937115	0.0543297	0.00855512		172.5	0	0.972181	0.00612463	0.021694
173	0	0.937041	0.0543248	0.00863367		173	0	0.972237	0.00623099	0.0215321
173.5	0	0.936998	0.054296	0.00870644		173.5	0	0.972296	0.0063786	0.0213253
174	0	0.936976	0.053934	0.00908985		174	0	0.972347	0.00652146	0.0211313
174.5	0	0.936965	0.0539318	0.0091034		174.5	0	0.972384	0.00651027	0.0211055
175	0	0.936986	0.0541846	0.00882954		175	0	0.972407	0.00636528	0.0212277
175.5	0	0.937076	0.054279	0.00864525		175.5	0	0.972419	0.00622511	0.021356
176	0	0.93709	0.054164	0.00874638		176	0	0.972424	0.0060987	0.0214773
176.5	0	0.937438	0.0535171	0.00904487		176.5	0	0.972426	0.0059915	0.0215827
177	0	0.938378	0.0523738	0.00924804		177	0	0.972426	0.00590398	0.0216697
177.5	0	0.939338	0.0510559	0.00960585		177.5	0	0.972426	0.00583383	0.0217397
178	0	0.940209	0.0498303	0.00996115		178	0	0.972426	0.00577804	0.0217955
178.5	0	0.941403	0.0484446	0.010152		178.5	0	0.972426	0.0057337	0.0218398
179	0	0.942105	0.0477402	0.0101548		179	0	0.972426	0.00569797	0.0218756
179.5	0	0.942202	0.0478373	0.00996027		179.5	0	0.972426	0.00566904	0.0219045
180	0	0.942132	0.0479827	0.00988548		180	0	0.972426	0.00564645	0.0219271
180.5	0	0.942225	0.0478889	0.00988654		180.5	0	0.972426	0.00562906	0.0219445
181	0	0.942298	0.0479974	0.00970512		181	0	0.972426	0.00561501	0.0219585
181.5	0	0.94263	0.048044	0.00932575		181.5	0	0.972426	0.00558699	0.0219865
182	0	0.943181	0.0476951	0.0091239		182	0	0.972426	0.00557026	0.0220033
182.5	0	0.943316	0.0474641	0.00921944		182.5	0	0.972426	0.00556175	0.0220118
183	0	0.943357	0.0472572	0.0093855		183	0	0.972426	0.00555424	0.0220193
183.5	0	0.944323	0.0461582	0.00951855		183.5	0	0.972426	0.00555502	0.0220185
184	0	0.945262	0.0454467	0.00929124		184	0	0.972426	0.00557297	0.0220006
184.5	0	0.945586	0.0457125	0.00870187		184.5	0	0.972426	0.00558318	0.0219903
185	0	0.945461	0.0461315	0.00840725		185	0	0.972426	0.00557421	0.0219993
185.5	0	0.945105	0.0469589	0.0079362		185.5	0	0.972426	0.00556545	0.0220081
186	0	0.944791	0.0477164	0.00749256		186	0	0.972454	0.00552967	0.0220161
186.5	0	0.944725	0.0481258	0.00714902		186.5	0	0.972644	0.00533343	0.0220229
187	0	0.945443	0.0475711	0.00698581		187	0	0.972786	0.00518555	0.0220286
187.5	0	0.946113	0.0469047	0.00698181		187.5	0	0.972605	0.00536177	0.0220336
188	0	0.946732	0.0462308	0.00703722		188	0	0.972596	0.00536597	0.0220382
188.5	0	0.946966	0.045848	0.00718559		188.5	0	0.972598	0.00535994	0.0220423
189	0	0.94704	0.0458091	0.00715072		189	0	0.972597	0.005357	0.0220456
189.5	0	0.946877	0.0461815	0.00694107		189.5	0	0.972583	0.00536856	0.022048
190	0	0.947065	0.0460391	0.0068957		190	0	0.972554	0.00541889	0.0220275
190.5	0	0.947005	0.0461528	0.00684228		190.5	0	0.972512	0.00563919	0.0218485
191	0	0.946773	0.0464908	0.00673623		191	0	0.972469	0.00608718	0.0214436
191.5	0	0.946562	0.0464474	0.00699111		191.5	0	0.972434	0.00701883	0.0205467
192	0	0.946342	0.0463038	0.00735422		192	0	0.972441	0.0077247	0.0198342
192.5	0	0.946154	0.0463313	0.00751481		192.5	0	0.97265	0.00851588	0.0188344
193	0	0.946014	0.0465072	0.00747861		193	0	0.972875	0.00961126	0.0175136
193.5	0	0.945991	0.046519	0.00749034		193.5	0	0.972917	0.00992809	0.0171549
194	0	0.946252	0.045861	0.00788663		194	0	0.972795	0.0100034	0.0172021
194.5	0	0.946609	0.0447608	0.00863063		194.5	0	0.972677	0.0100711	0.0172524
195	0	0.946733	0.0445017	0.00876566		195	0	0.972581	0.0100653	0.0173536
195.5	0	0.946691	0.0447373	0.00857201		195.5	0	0.972513	0.0100162	0.017471
196	0	0.946849	0.0446465	0.00850406		196	0	0.97247	0.0100596	0.0174708
196.5	0	0.947079	0.044495	0.00842606		196.5	0	0.972446	0.0102851	0.0172692
197	0	0.947257	0.0445385	0.00820499		197	0	0.972434	0.0105122	0.0170536
197.5	0	0.947344	0.0446768	0.00797879		197.5	0	0.972429	0.0104775	0.0170931
198	0	0.947457	0.0447907	0.00775272		198	0	0.972427	0.0102671	0.0173054
198.5	0	0.948333	0.044113	0.00755364		198.5	0	0.972427	0.0100706	0.0175026
199	0	0.949797	0.0430547	0.00714842		199	0	0.972428	0.00989222	0.0176796
199.5	0	0.950674	0.0425091	0.00681644		199.5	0	0.972436	0.00973102	0.0178331
200	0	0.950882	0.0431795	0.00593844		200	0	0.972439	0.00959869	0.0179618
Fitting functions		F(s2) = c0 * exp(-t/t0) + c1 * exp(t/t1)				Fitting functions		F(s2) = c0 * exp(-t/t0) + c1 * exp(t/t1)
c0	0.182463					c0	0.213832
t0	2.81806					t0	2.18864
c1	0.848682					c1	0.836966
t1	61.0644					t1	33.3056
Note
The first exponential function is used to smooth the fitting curve.
The second exponential function describe the decay time constant, t1.

## Sheet: Figure 3e-l
e	herringbone R1 from S2
index/time	0.5	1	1.5	2	2.5	3	3.5	4	4.5	5	5.5	6	6.5	7	7.5	8	8.5	9	9.5	10	10.5	11	11.5	12	12.5	13	13.5	14	14.5	15	15.5	16	16.5	17	17.5	18	18.5	19	19.5	20	20.5	21	21.5	22	22.5	23	23.5	24	24.5
1	5.72561	5.71754	5.70801	5.6977	5.68722	5.67692	5.66705	5.65778	5.64921	5.64143	5.6345	5.62847	5.62341	5.61933	5.61622	5.61401	5.61252	5.61133	5.60979	5.60703	5.60239	5.59598	5.58844	5.58065	5.5733	5.567	5.56227	5.55942	5.5586	5.55989	5.56323	5.5685	5.57555	5.58421	5.59427	5.60542	5.61728	5.62945	5.6415	5.65283	5.66267	5.67046	5.67612	5.68007	5.68281	5.68496	5.68695	5.68913	5.69181
2	5.96864	5.97276	5.97695	5.98104	5.98486	5.98825	5.99121	5.99382	5.99621	5.99852	6.0009	6.00347	6.00623	6.00915	6.01219	6.01534	6.0185	6.02152	6.02424	6.02655	6.02838	6.02964	6.03029	6.03039	6.03002	6.0293	6.02839	6.02746	6.02667	6.02616	6.02609	6.02653	6.02758	6.0293	6.03166	6.03454	6.03785	6.04139	6.04492	6.04819	6.051	6.05326	6.0549	6.05594	6.05643	6.05644	6.05607	6.05539	6.05442
3	6.18385	6.18549	6.18689	6.18835	6.19019	6.19265	6.19583	6.1998	6.20458	6.21017	6.21647	6.22332	6.23048	6.23767	6.24458	6.2508	6.25587	6.25936	6.26106	6.26099	6.25934	6.25639	6.25242	6.24779	6.24285	6.23784	6.2329	6.22809	6.22345	6.21903	6.21481	6.21074	6.20672	6.20256	6.19806	6.19292	6.18685	6.17958	6.17111	6.16161	6.15143	6.14098	6.13072	6.12107	6.11228	6.10453	6.09795	6.09265	6.08875
4	5.75934	5.75992	5.76044	5.7609	5.76122	5.76125	5.76092	5.76023	5.75919	5.75786	5.75631	5.75454	5.7525	5.75019	5.74765	5.74494	5.74217	5.73944	5.73677	5.73414	5.73153	5.72902	5.72675	5.72485	5.72343	5.72256	5.72226	5.72253	5.72333	5.72465	5.72652	5.72894	5.73194	5.7356	5.73996	5.74499	5.75064	5.75681	5.76343	5.77045	5.77776	5.78525	5.7928	5.80029	5.80766	5.81488	5.82192	5.82868	5.83501
5	5.87861	5.87472	5.87131	5.8684	5.86597	5.86392	5.86213	5.86039	5.85846	5.85606	5.85296	5.84901	5.84425	5.83876	5.83266	5.82616	5.81943	5.81274	5.8064	5.80056	5.79533	5.79078	5.78699	5.78403	5.78189	5.78054	5.77995	5.78004	5.78067	5.78164	5.78273	5.78375	5.78448	5.78481	5.78473	5.78431	5.78363	5.7828	5.78199	5.7814	5.78123	5.7816	5.78248	5.78381	5.78554	5.78767	5.79015	5.79283	5.79548
6	6.04313	6.03881	6.03453	6.03024	6.02586	6.0212	6.01613	6.01054	6.00429	5.99724	5.98931	5.98051	5.97099	5.96104	5.95103	5.94135	5.93227	5.92395	5.91644	5.90985	5.90426	5.89971	5.89618	5.89361	5.89196	5.89109	5.89076	5.8907	5.89058	5.8901	5.88895	5.88697	5.88416	5.88067	5.87671	5.87247	5.86819	5.86406	5.86029	5.85701	5.85429	5.85216	5.85065	5.84976	5.84941	5.84946	5.84971	5.84998	5.85002
7	5.44027	5.43632	5.43143	5.42562	5.41909	5.41213	5.40502	5.39803	5.39142	5.38533	5.37993	5.37538	5.37172	5.36892	5.36693	5.36568	5.36509	5.36507	5.36547	5.36608	5.36671	5.36723	5.36756	5.36764	5.36744	5.36702	5.36651	5.36612	5.366	5.36626	5.36699	5.36826	5.37014	5.37265	5.37576	5.37938	5.38342	5.3878	5.39233	5.39679	5.40091	5.40453	5.40754	5.40992	5.41165	5.41284	5.41365	5.41425	5.4148
8	5.52998	5.5317	5.53388	5.53649	5.53945	5.54264	5.54589	5.54912	5.5523	5.55538	5.55832	5.56116	5.56398	5.56687	5.56989	5.57308	5.57643	5.57992	5.58347	5.58699	5.59038	5.59354	5.5964	5.59887	5.60089	5.60239	5.60332	5.60364	5.60334	5.60242	5.60084	5.59861	5.59578	5.5924	5.58851	5.58421	5.57962	5.57486	5.57	5.56515	5.5604	5.55572	5.55107	5.54644	5.54185	5.53732	5.53284	5.52837	5.52392
9	5.81043	5.81312	5.81582	5.81864	5.82171	5.82515	5.82902	5.83334	5.8381	5.84326	5.84875	5.85454	5.86052	5.86656	5.87252	5.87822	5.88345	5.88803	5.89179	5.89468	5.89671	5.89797	5.89858	5.89865	5.89828	5.89758	5.8967	5.8958	5.89497	5.89428	5.89375	5.89336	5.89311	5.89294	5.89284	5.89275	5.8926	5.89227	5.89167	5.8907	5.88938	5.88777	5.88596	5.88408	5.8823	5.88079	5.87973	5.8792	5.87925
10	5.84384	5.84172	5.8399	5.8382	5.8364	5.83428	5.83166	5.82846	5.82463	5.82019	5.81529	5.81012	5.80483	5.79958	5.79449	5.78967	5.78518	5.78106	5.77732	5.77396	5.77095	5.76824	5.76568	5.76309	5.76023	5.75688	5.75287	5.74808	5.74248	5.73615	5.72922	5.72189	5.7144	5.70698	5.69981	5.69304	5.68677	5.68102	5.67576	5.67093	5.66641	5.66212	5.658	5.65397	5.64994	5.64583	5.64151	5.63689	5.63196
11	5.94557	5.94101	5.93655	5.93215	5.92777	5.92352	5.9196	5.91616	5.91334	5.91124	5.90988	5.90928	5.90942	5.91027	5.9117	5.91354	5.91562	5.91787	5.92019	5.92244	5.92453	5.92642	5.92804	5.92934	5.93018	5.93042	5.92996	5.92873	5.9268	5.92431	5.92139	5.9182	5.91481	5.91122	5.90747	5.90354	5.89931	5.89471	5.88972	5.88441	5.87884	5.8731	5.86728	5.86145	5.85562	5.84976	5.84383	5.83779	5.83169
12	6.2078	6.20266	6.19684	6.19045	6.18361	6.17651	6.16932	6.16222	6.15541	6.14902	6.14317	6.13792	6.13326	6.12913	6.1254	6.122	6.11888	6.11598	6.11329	6.11077	6.10839	6.1061	6.10387	6.10172	6.09971	6.09796	6.09662	6.09574	6.09535	6.09549	6.09616	6.09741	6.09931	6.10187	6.10498	6.10854	6.11246	6.11661	6.12086	6.12505	6.12906	6.13276	6.13603	6.13878	6.14101	6.14281	6.14431	6.14565	6.14698
13	5.86077	5.86252	5.86408	5.86559	5.86713	5.86883	5.87083	5.8733	5.87633	5.88005	5.88451	5.88966	5.89537	5.90145	5.90774	5.91405	5.92017	5.92592	5.93116	5.93588	5.94011	5.94397	5.94763	5.95122	5.95486	5.95863	5.96258	5.96671	5.97106	5.97561	5.98036	5.98531	5.99043	5.99566	6.00089	6.00602	6.01096	6.01567	6.02003	6.02391	6.02715	6.02969	6.03148	6.03259	6.03311	6.03322	6.03305	6.03276	6.03242
14	6.07668	6.07449	6.07224	6.06975	6.06687	6.06348	6.05959	6.05523	6.05045	6.04536	6.04014	6.035	6.03016	6.02575	6.02189	6.01865	6.01607	6.01416	6.01284	6.01198	6.01146	6.01114	6.01085	6.01044	6.00985	6.009	6.00792	6.00673	6.00559	6.00469	6.00422	6.00423	6.00474	6.00578	6.00735	6.00945	6.01206	6.0151	6.01844	6.02192	6.02534	6.02848	6.03108	6.03298	6.03417	6.03473	6.03479	6.03445	6.03386
15	5.33982	5.32851	5.31775	5.30776	5.29875	5.29082	5.28402	5.27833	5.2737	5.27002	5.26717	5.26496	5.2632	5.26167	5.2601	5.25818	5.25564	5.2524	5.2486	5.24454	5.24053	5.23697	5.2342	5.23248	5.232	5.23286	5.23507	5.2386	5.24336	5.2492	5.25595	5.26342	5.27136	5.27949	5.28751	5.29511	5.30195	5.30782	5.31271	5.31678	5.32028	5.32342	5.32638	5.32935	5.33252	5.33602	5.33997	5.34438	5.34922
16	5.87783	5.87941	5.88075	5.88181	5.8827	5.88349	5.88426	5.88512	5.88615	5.88741	5.88889	5.89065	5.89277	5.89535	5.89841	5.90194	5.90591	5.91027	5.91498	5.92007	5.92553	5.93137	5.93756	5.94407	5.95089	5.95805	5.96558	5.97354	5.98192	5.99062	5.99952	6.0085	6.01746	6.02626	6.03471	6.04266	6.04997	6.0566	6.06259	6.06799	6.07284	6.07715	6.08087	6.08398	6.08645	6.08827	6.08949	6.09023	6.09054
17	5.96913	5.97078	5.97255	5.97438	5.97625	5.97811	5.97997	5.98184	5.98376	5.98586	5.98833	5.99138	5.99514	5.99975	6.00532	6.01182	6.01921	6.02743	6.03634	6.0457	6.05526	6.06486	6.07431	6.08343	6.0921	6.10021	6.10768	6.11449	6.12066	6.12622	6.13124	6.13579	6.13997	6.14389	6.14767	6.15137	6.15509	6.15893	6.16291	6.16697	6.17096	6.17472	6.17812	6.18099	6.18315	6.18443	6.18472	6.18408	6.18261
18	5.22219	5.21245	5.20351	5.19571	5.18914	5.18364	5.17897	5.17486	5.1711	5.16753	5.16403	5.16049	5.15687	5.15298	5.14864	5.1437	5.13808	5.13175	5.12476	5.11732	5.10979	5.10249	5.09583	5.09023	5.08604	5.08344	5.08239	5.08264	5.08397	5.08624	5.08922	5.09266	5.09631	5.09998	5.10349	5.10673	5.10961	5.11205	5.11406	5.11573	5.11724	5.11885	5.12085	5.12351	5.12711	5.13181	5.13761	5.14454	5.15254
19	5.46046	5.46169	5.46235	5.46274	5.46315	5.4638	5.46494	5.46679	5.46942	5.47285	5.47706	5.48201	5.48761	5.49372	5.50015	5.50667	5.51306	5.51912	5.52472	5.52966	5.53381	5.53708	5.53947	5.54114	5.54228	5.54312	5.54387	5.54469	5.54572	5.54703	5.54872	5.55089	5.55356	5.55665	5.56003	5.56355	5.5671	5.57049	5.57359	5.57626	5.57833	5.5797	5.58025	5.57994	5.57882	5.577	5.57458	5.57173	5.56859
20	5.88014	5.88068	5.88097	5.88129	5.88183	5.8827	5.88398	5.88576	5.88806	5.89083	5.89399	5.89737	5.90081	5.90411	5.90712	5.90968	5.91164	5.91294	5.9135	5.91324	5.91227	5.91083	5.9093	5.90804	5.90732	5.90733	5.90818	5.90999	5.91285	5.91674	5.92166	5.92753	5.93426	5.94172	5.94972	5.95805	5.96651	5.9749	5.98298	5.99053	5.99757	6.00431	6.01105	6.01807	6.02559	6.03369	6.04241	6.05178	6.06178
21	5.83294	5.83499	5.83731	5.84002	5.84324	5.84706	5.85149	5.85645	5.86177	5.86722	5.87261	5.8777	5.88231	5.88634	5.88967	5.8922	5.89387	5.89475	5.89503	5.89493	5.89467	5.89438	5.89416	5.89409	5.89423	5.89462	5.89536	5.89656	5.89823	5.90029	5.90254	5.90476	5.90674	5.9084	5.90973	5.91082	5.9119	5.91319	5.91477	5.91669	5.91896	5.92168	5.92496	5.92886	5.93339	5.93851	5.94415	5.95018	5.9564
22	5.63999	5.6402	5.64073	5.64164	5.64294	5.64462	5.64662	5.64892	5.6515	5.65432	5.65733	5.66048	5.66372	5.66696	5.67013	5.67314	5.67583	5.67806	5.67973	5.68085	5.68145	5.68165	5.68158	5.68137	5.6811	5.68077	5.68035	5.67978	5.67894	5.67775	5.67618	5.67421	5.6718	5.66894	5.66562	5.66188	5.65775	5.65322	5.64828	5.6429	5.63708	5.63085	5.62437	5.6178	5.61136	5.60521	5.59941	5.59393	5.58868
23	5.74815	5.74876	5.74947	5.75028	5.75125	5.75249	5.75409	5.75617	5.75879	5.76196	5.76569	5.76994	5.77467	5.77974	5.785	5.79023	5.79526	5.80006	5.80462	5.80892	5.8129	5.81655	5.81989	5.82301	5.82601	5.82897	5.83189	5.8347	5.83731	5.83966	5.84174	5.84347	5.84471	5.84535	5.8453	5.84456	5.84317	5.84109	5.83828	5.83481	5.83071	5.82607	5.82107	5.816	5.81123	5.8071	5.80387	5.80168	5.8005
24	5.99003	5.98822	5.98573	5.98258	5.97883	5.97455	5.96978	5.96456	5.95893	5.953	5.94688	5.94071	5.9346	5.9287	5.92307	5.91776	5.91281	5.90823	5.90398	5.89999	5.89617	5.89248	5.88884	5.88522	5.88166	5.87833	5.87542	5.87308	5.87141	5.87041	5.87005	5.87023	5.87084	5.87178	5.87291	5.87416	5.87545	5.87671	5.87779	5.87855	5.87888	5.87877	5.87825	5.87741	5.87628	5.87485	5.87314	5.87135	5.86966
25	5.442	5.44832	5.45374	5.4583	5.4622	5.46578	5.46937	5.47328	5.4777	5.48267	5.4882	5.49433	5.50105	5.50834	5.51605	5.52405	5.53217	5.54027	5.54812	5.55553	5.56221	5.56786	5.57223	5.57527	5.5771	5.57793	5.57806	5.57782	5.57742	5.57702	5.57672	5.57663	5.57684	5.57751	5.57877	5.58066	5.58316	5.58618	5.58957	5.59312	5.59656	5.59951	5.60162	5.60269	5.60267	5.60173	5.60023	5.59855	5.59702
26	5.91842	5.91738	5.91597	5.91429	5.9125	5.91075	5.90914	5.9077	5.90648	5.90556	5.90498	5.90475	5.90479	5.90506	5.90547	5.90579	5.90582	5.90534	5.90417	5.90212	5.89916	5.89534	5.89078	5.88566	5.88019	5.87461	5.86907	5.86373	5.85867	5.85393	5.84961	5.84577	5.84248	5.83979	5.83767	5.83598	5.83464	5.83357	5.83273	5.83197	5.83112	5.82999	5.82845	5.82652	5.82429	5.82195	5.81967	5.81769	5.81624
27	5.75883	5.76252	5.76604	5.76918	5.77176	5.77368	5.77488	5.77537	5.77526	5.77462	5.77356	5.77223	5.77074	5.76911	5.76734	5.7654	5.76322	5.7608	5.75813	5.75516	5.75178	5.74789	5.74333	5.73792	5.73154	5.72415	5.7158	5.70662	5.69693	5.68707	5.67737	5.6681	5.65947	5.65166	5.64484	5.63914	5.63465	5.6314	5.62932	5.62831	5.62828	5.62912	5.63071	5.63284	5.63519	5.63747	5.63948	5.64106	5.64222
28	6.18673	6.18576	6.18445	6.18275	6.18068	6.17825	6.17555	6.17264	6.16962	6.16664	6.16381	6.16125	6.15899	6.15696	6.15507	6.15314	6.15097	6.14835	6.1451	6.14106	6.13612	6.13027	6.12353	6.11603	6.10798	6.0996	6.09113	6.08281	6.0748	6.06712	6.05976	6.05267	6.04583	6.03922	6.03285	6.02672	6.02078	6.01492	6.00909	6.0033	5.99765	5.99218	5.98698	5.98212	5.97767	5.97374	5.97046	5.96795	5.96629
29	5.14517	5.14891	5.15251	5.15601	5.15958	5.16332	5.16736	5.17186	5.17694	5.18272	5.18921	5.19645	5.20437	5.21289	5.22188	5.23119	5.24059	5.24988	5.25885	5.2673	5.27498	5.28172	5.28745	5.2922	5.29605	5.29913	5.30169	5.30403	5.3064	5.30901	5.31206	5.31573	5.3201	5.32516	5.33082	5.33695	5.34343	5.35004	5.35656	5.36278	5.36847	5.37345	5.37754	5.38068	5.38298	5.38463	5.38586	5.38688	5.38786
30	5.7305	5.73127	5.732	5.73275	5.7336	5.73468	5.73617	5.73809	5.74035	5.74282	5.7454	5.74808	5.75082	5.75353	5.75608	5.75838	5.7604	5.76209	5.76344	5.7644	5.76496	5.76518	5.76511	5.76483	5.76443	5.76393	5.76337	5.76286	5.76247	5.7622	5.7619	5.76142	5.76072	5.75973	5.75845	5.75681	5.7547	5.75209	5.749	5.74553	5.74176	5.73779	5.73372	5.72961	5.72555	5.72155	5.71764	5.71388	5.71024
31	6.03772	6.03579	6.03376	6.03174	6.02982	6.02812	6.02669	6.02563	6.02506	6.02499	6.02534	6.02594	6.02662	6.02719	6.02742	6.02709	6.02604	6.02417	6.02146	6.01794	6.01368	6.00882	6.00355	5.99804	5.9924	5.98675	5.98125	5.97609	5.97141	5.96734	5.96393	5.96123	5.95933	5.95826	5.95796	5.95831	5.95912	5.96027	5.96172	5.9634	5.96524	5.96718	5.96923	5.97143	5.97386	5.9766	5.97978	5.98348	5.98774
32	5.38156	5.37959	5.37812	5.3771	5.37642	5.37593	5.3756	5.37541	5.37542	5.37575	5.37641	5.37744	5.37889	5.38082	5.38326	5.3862	5.3896	5.39345	5.39771	5.40233	5.40729	5.4125	5.41786	5.42322	5.42844	5.43338	5.43794	5.44208	5.4458	5.44912	5.45206	5.45471	5.45714	5.4595	5.46196	5.46467	5.46767	5.47094	5.47439	5.47795	5.48153	5.48497	5.48815	5.49093	5.49316	5.49478	5.49577	5.49617	5.49605
33	5.35452	5.35463	5.35517	5.35582	5.35621	5.35595	5.35476	5.35247	5.34908	5.3447	5.33954	5.33396	5.32838	5.32323	5.31885	5.31558	5.31369	5.31329	5.31436	5.31676	5.32029	5.32472	5.32977	5.33515	5.34051	5.34548	5.34971	5.35299	5.35536	5.35698	5.35816	5.35925	5.36052	5.36216	5.36437	5.3673	5.37106	5.37568	5.38112	5.3873	5.3941	5.40141	5.40903	5.41675	5.42427	5.43122	5.43729	5.4423	5.44622
34	5.83716	5.83727	5.83746	5.83783	5.83853	5.83966	5.84136	5.84371	5.8467	5.85021	5.85414	5.85843	5.86302	5.86782	5.87264	5.87722	5.8813	5.8847	5.88742	5.88955	5.89123	5.89259	5.89374	5.89476	5.89572	5.89665	5.89755	5.89837	5.89909	5.89974	5.90034	5.90087	5.90126	5.90141	5.90116	5.90034	5.89885	5.89669	5.8939	5.89064	5.88703	5.8832	5.87928	5.87536	5.87158	5.86808	5.86495	5.86229	5.86012
35	6.11955	6.11742	6.11528	6.11321	6.11138	6.10992	6.1089	6.10831	6.10809	6.10813	6.10831	6.10847	6.10854	6.10855	6.10852	6.10859	6.10895	6.10978	6.11123	6.11339	6.11621	6.11958	6.12343	6.12766	6.13213	6.13666	6.14113	6.14541	6.14939	6.15292	6.15585	6.15807	6.15947	6.15997	6.15956	6.15831	6.15627	6.15342	6.14987	6.1458	6.14144	6.13698	6.13258	6.12832	6.12423	6.12028	6.1164	6.11243	6.10822
36	6.33934	6.33647	6.33292	6.32906	6.32518	6.32154	6.31828	6.31548	6.31319	6.31147	6.31034	6.30979	6.30975	6.31014	6.31079	6.31151	6.31206	6.31221	6.31174	6.3104	6.30805	6.30469	6.30054	6.29591	6.2911	6.28634	6.28187	6.27789	6.27463	6.27225	6.27091	6.27066	6.2715	6.2733	6.27592	6.27916	6.28278	6.28649	6.28986	6.29242	6.29378	6.29378	6.29255	6.2904	6.28774	6.28499	6.28252	6.28053	6.27916
37	5.82593	5.82582	5.82635	5.82746	5.82894	5.83063	5.83241	5.8342	5.83602	5.83786	5.83971	5.84156	5.84329	5.84479	5.84594	5.84674	5.84723	5.84751	5.84766	5.84778	5.84795	5.84827	5.84879	5.84954	5.85053	5.85177	5.85324	5.85489	5.85659	5.85825	5.85975	5.86097	5.86182	5.86224	5.86216	5.86162	5.86068	5.85943	5.85795	5.85638	5.85493	5.85376	5.85292	5.85241	5.85225	5.85243	5.85288	5.8535	5.85422
38	5.75554	5.75561	5.7551	5.75431	5.75358	5.75315	5.75312	5.75358	5.75456	5.75607	5.75799	5.76012	5.76219	5.76399	5.76533	5.76597	5.76571	5.76442	5.76202	5.7585	5.75397	5.74865	5.74288	5.73699	5.73134	5.72624	5.72193	5.71859	5.71633	5.71521	5.71524	5.71639	5.7186	5.72173	5.72564	5.73012	5.73495	5.73991	5.74489	5.74985	5.75483	5.75985	5.76511	5.77076	5.77695	5.78381	5.79145	5.79989	5.80908
39	6.06969	6.07326	6.076	6.07778	6.07865	6.07867	6.07801	6.0769	6.07554	6.07407	6.07256	6.071	6.06937	6.06761	6.06567	6.06351	6.06118	6.05867	6.05597	6.05298	6.04962	6.04577	6.04124	6.03594	6.02983	6.02303	6.01573	6.00822	6.00078	5.99363	5.98691	5.98073	5.97515	5.97025	5.9661	5.96275	5.96023	5.9585	5.9575	5.9571	5.95716	5.95758	5.95813	5.95855	5.95865	5.95835	5.95764	5.95653	5.95513
40	5.85872	5.8582	5.85782	5.85766	5.85774	5.85805	5.85847	5.85888	5.85912	5.85898	5.85828	5.85686	5.85461	5.85144	5.84733	5.8423	5.83648	5.83001	5.82303	5.81564	5.80796	5.80013	5.7923	5.78464	5.7773	5.77037	5.7639	5.75797	5.75259	5.74776	5.74343	5.73956	5.73607	5.73294	5.73019	5.72784	5.72589	5.72438	5.72333	5.72281	5.72283	5.72335	5.72433	5.72565	5.72722	5.72894	5.7307	5.73242	5.73398
41	6.04566	6.0375	6.03021	6.02381	6.0182	6.01328	6.009	6.00518	6.00164	5.99815	5.9945	5.99051	5.98604	5.98109	5.97572	5.97002	5.96411	5.95816	5.95236	5.94687	5.94182	5.93723	5.93307	5.92928	5.9258	5.92257	5.91961	5.91697	5.91469	5.91271	5.91092	5.90925	5.90768	5.90611	5.90446	5.90264	5.90062	5.89855	5.89659	5.89495	5.89383	5.89338	5.89374	5.89499	5.89714	5.90014	5.90386	5.90816	5.91289
42	6.13791	6.13327	6.12942	6.12629	6.12376	6.12168	6.11993	6.11835	6.11675	6.11489	6.11261	6.10981	6.10644	6.10254	6.09825	6.0937	6.08907	6.08455	6.08033	6.07652	6.07315	6.07024	6.06783	6.06593	6.06454	6.06366	6.06322	6.06297	6.06267	6.06208	6.06106	6.05962	6.05785	6.05588	6.05386	6.05194	6.05031	6.04912	6.04846	6.04844	6.04917	6.0507	6.05301	6.05603	6.05956	6.06337	6.0672	6.07084	6.07412
43	5.46963	5.47231	5.47547	5.47917	5.48341	5.48812	5.49317	5.49839	5.50357	5.50854	5.51319	5.51746	5.52135	5.52497	5.52848	5.53201	5.53565	5.53945	5.54346	5.5477	5.55221	5.55707	5.56234	5.56801	5.57404	5.58028	5.58661	5.59285	5.59879	5.60422	5.60901	5.61309	5.61643	5.61901	5.62083	5.62197	5.62252	5.62263	5.62243	5.62212	5.62178	5.62151	5.62132	5.62124	5.62119	5.62106	5.6208	5.62032	5.61949
44	5.2739	5.27219	5.27183	5.27278	5.27498	5.27836	5.28288	5.28846	5.29493	5.3022	5.31018	5.31881	5.32807	5.3379	5.3483	5.35915	5.37035	5.3818	5.39341	5.40506	5.41667	5.4281	5.43926	5.45006	5.46044	5.47039	5.47991	5.48893	5.49739	5.50519	5.51229	5.5187	5.52448	5.52974	5.53461	5.5392	5.54363	5.54805	5.55265	5.55754	5.56274	5.56818	5.57381	5.57963	5.58563	5.59177	5.598	5.60432	5.61076
45	5.76598	5.76683	5.76657	5.76529	5.76336	5.76118	5.75913	5.75746	5.7564	5.75608	5.75659	5.75794	5.76012	5.76311	5.76682	5.77109	5.77568	5.78028	5.78446	5.78776	5.7898	5.79038	5.78954	5.78744	5.78447	5.78113	5.77782	5.77481	5.77226	5.77032	5.76911	5.76869	5.76901	5.76999	5.77151	5.77347	5.77576	5.77816	5.78041	5.78226	5.7834	5.78358	5.78266	5.7807	5.77786	5.77443	5.77076	5.76711	5.7638
46	4.95863	4.96137	4.96364	4.96535	4.96642	4.96686	4.96667	4.96586	4.96453	4.96278	4.96074	4.95851	4.95621	4.95395	4.95183	4.94988	4.94813	4.94663	4.9454	4.94443	4.94364	4.943	4.94246	4.94198	4.94156	4.94117	4.94082	4.94057	4.94044	4.94041	4.94054	4.941	4.94192	4.94343	4.94565	4.94866	4.95254	4.95734	4.96308	4.96975	4.97729	4.98563	4.99464	5.00417	5.01404	5.02406	5.03415	5.0442	5.05413
47	5.99123	5.99509	5.99884	6.00241	6.00568	6.00851	6.01076	6.01237	6.01345	6.01409	6.0144	6.01456	6.01476	6.01516	6.01589	6.01698	6.01843	6.02025	6.02234	6.0246	6.02692	6.02927	6.03158	6.03377	6.03577	6.03747	6.03878	6.03961	6.03998	6.03993	6.03962	6.03923	6.03889	6.03872	6.03878	6.03918	6.04001	6.04132	6.04305	6.04522	6.04768	6.05029	6.05287	6.05527	6.0574	6.05922	6.06081	6.06233	6.064
48	5.72924	5.73337	5.73817	5.74352	5.74928	5.75528	5.76135	5.76734	5.77312	5.77852	5.78341	5.78774	5.79144	5.79449	5.79696	5.79898	5.80066	5.80217	5.8037	5.80525	5.80681	5.80842	5.81016	5.81209	5.81415	5.81628	5.81843	5.82057	5.82268	5.82472	5.82662	5.82831	5.8297	5.83082	5.83178	5.83274	5.83381	5.83514	5.83678	5.83876	5.84114	5.84398	5.84737	5.85141	5.85616	5.86164	5.8678	5.87453	5.88166
49	5.59793	5.60093	5.60401	5.60712	5.61019	5.6132	5.61608	5.61873	5.62105	5.62297	5.62446	5.62562	5.62658	5.62754	5.62866	5.63	5.63163	5.63355	5.63577	5.63826	5.641	5.64397	5.64713	5.65046	5.65396	5.65757	5.66115	5.6645	5.66751	5.67012	5.67228	5.67395	5.67522	5.6762	5.677	5.67775	5.67861	5.67964	5.68099	5.68278	5.68507	5.68787	5.69112	5.69475	5.69868	5.70277	5.70695	5.71115	5.71535
50	5.1332	5.12904	5.1252	5.12169	5.11849	5.11551	5.11263	5.10976	5.10676	5.10356	5.1001	5.09633	5.09225	5.08794	5.08355	5.07921	5.075	5.07106	5.06754	5.06451	5.06207	5.06034	5.05939	5.05927	5.05995	5.06141	5.06367	5.06671	5.07046	5.07479	5.07959	5.08473	5.09002	5.09524	5.10028	5.10511	5.10976	5.11423	5.1186	5.12294	5.12728	5.13167	5.13613	5.14072	5.14551	5.15051	5.15571	5.16109	5.16668
51	5.87826	5.87163	5.86457	5.85723	5.84977	5.84236	5.83521	5.82848	5.82229	5.81675	5.81191	5.80784	5.80455	5.80193	5.79983	5.79807	5.79651	5.79501	5.79353	5.79207	5.79067	5.78946	5.78859	5.78826	5.7886	5.7897	5.79158	5.79421	5.79752	5.80145	5.80591	5.81078	5.81592	5.82113	5.82623	5.83094	5.83498	5.83809	5.84009	5.8409	5.84064	5.83955	5.83798	5.83629	5.83474	5.83349	5.83263	5.83223	5.83236
52	5.35297	5.35569	5.357	5.3573	5.35703	5.35662	5.35644	5.35677	5.35784	5.35986	5.36295	5.36716	5.37245	5.37867	5.38563	5.39315	5.40096	5.40878	5.41632	5.42326	5.42923	5.43395	5.43717	5.43881	5.43905	5.4382	5.43667	5.43491	5.43328	5.43207	5.43146	5.43158	5.4325	5.43409	5.43616	5.43852	5.44101	5.44349	5.44571	5.44744	5.44843	5.44839	5.44704	5.44418	5.43982	5.43425	5.42796	5.42142	5.41506
53	6.03836	6.03925	6.03926	6.03862	6.03754	6.03627	6.03502	6.03398	6.0333	6.03307	6.0334	6.03436	6.03594	6.03809	6.04072	6.04368	6.04677	6.04975	6.05234	6.05424	6.05517	6.05482	6.05297	6.04958	6.04483	6.03903	6.03262	6.02613	6.02005	6.01461	6.00994	6.0061	6.00308	6.00083	5.99928	5.99832	5.99783	5.99755	5.9972	5.99643	5.99483	5.99191	5.98731	5.981	5.97328	5.96455	5.95536	5.94614	5.93718
54	5.69862	5.70222	5.70479	5.70664	5.70805	5.70925	5.71042	5.71171	5.71325	5.71511	5.7173	5.71977	5.72238	5.72502	5.72759	5.73	5.73207	5.73361	5.73435	5.73395	5.73212	5.72873	5.72379	5.71754	5.71034	5.70259	5.69471	5.68702	5.6798	5.67322	5.66744	5.66257	5.65867	5.65581	5.65395	5.653	5.65275	5.653	5.65348	5.65387	5.65382	5.65314	5.65177	5.6498	5.64738	5.64471	5.642	5.6394	5.6371
55	6.22255	6.21774	6.21349	6.20978	6.20656	6.20379	6.20147	6.19961	6.19822	6.19731	6.19675	6.1964	6.19612	6.19579	6.19538	6.19485	6.19424	6.19365	6.19314	6.19277	6.19261	6.19267	6.19294	6.19339	6.19403	6.19489	6.19602	6.19745	6.19919	6.20124	6.20347	6.20571	6.20782	6.20968	6.21122	6.21236	6.21308	6.21337	6.2132	6.21269	6.212	6.21131	6.2108	6.21057	6.21062	6.21094	6.21147	6.21216	6.21287
56	5.76731	5.77036	5.77267	5.77409	5.77462	5.7744	5.77352	5.77211	5.77034	5.76844	5.76659	5.76495	5.76354	5.7624	5.76157	5.76108	5.761	5.76133	5.76209	5.76325	5.76469	5.76627	5.76776	5.76891	5.76956	5.76964	5.76916	5.76818	5.76681	5.76527	5.76378	5.76256	5.76176	5.76148	5.76179	5.76273	5.7643	5.76649	5.76924	5.77243	5.77597	5.77976	5.78366	5.78747	5.79097	5.79403	5.79671	5.79911	5.80134
57	5.68116	5.68696	5.6936	5.70091	5.70865	5.71652	5.72414	5.73124	5.73758	5.74296	5.74735	5.75091	5.75387	5.75659	5.75936	5.76252	5.76629	5.77079	5.77612	5.7823	5.78931	5.79705	5.80536	5.81406	5.82288	5.83139	5.83924	5.84608	5.85158	5.85565	5.85829	5.85964	5.85995	5.85945	5.85836	5.85682	5.85491	5.85269	5.85023	5.84761	5.84487	5.84203	5.8391	5.83603	5.83273	5.82906	5.82488	5.82003	5.81431
58	5.89099	5.89803	5.90505	5.91194	5.91855	5.92472	5.93028	5.93518	5.93947	5.94326	5.94665	5.94974	5.95264	5.95547	5.95833	5.96126	5.96426	5.96728	5.97023	5.97313	5.97595	5.97862	5.98104	5.98311	5.98467	5.98558	5.98569	5.9849	5.98321	5.98062	5.97715	5.97285	5.96781	5.96217	5.95606	5.94966	5.94312	5.93659	5.93013	5.92378	5.91763	5.91177	5.90627	5.90111	5.89621	5.89144	5.88664	5.88169	5.87651
59	5.77571	5.77158	5.76708	5.7627	5.75878	5.75561	5.7534	5.75227	5.75225	5.75332	5.75541	5.75841	5.76215	5.76639	5.77087	5.77527	5.77922	5.7824	5.78466	5.78604	5.78677	5.7871	5.78732	5.78771	5.78856	5.79007	5.79239	5.79562	5.79979	5.80494	5.81103	5.81807	5.82599	5.83467	5.84385	5.85321	5.86251	5.87152	5.88004	5.88781	5.89458	5.90019	5.90465	5.90807	5.91062	5.91255	5.9141	5.9154	5.91657
60	5.54812	5.54295	5.53818	5.53388	5.53011	5.52684	5.52399	5.52147	5.51924	5.51721	5.51526	5.51324	5.51105	5.50859	5.50572	5.50237	5.49857	5.49447	5.49025	5.4861	5.48224	5.47884	5.47606	5.47397	5.47263	5.47203	5.47217	5.47306	5.47473	5.47714	5.48021	5.48379	5.48764	5.4915	5.49518	5.49858	5.50168	5.50449	5.5071	5.50953	5.51183	5.51411	5.5165	5.5191	5.52198	5.52521	5.52882	5.53284	5.53719
61	5.27642	5.282	5.28783	5.29369	5.2994	5.30478	5.30972	5.3141	5.31783	5.32082	5.32308	5.32471	5.32591	5.32689	5.32777	5.32862	5.32948	5.33036	5.3312	5.33188	5.33233	5.33248	5.33226	5.3316	5.33044	5.32868	5.32619	5.32281	5.31846	5.31313	5.30695	5.30008	5.29271	5.28502	5.27719	5.2694	5.26179	5.25449	5.24764	5.24141	5.23587	5.23094	5.22648	5.22235	5.21839	5.21447	5.21048	5.20635	5.20204
62	6.03219	6.02616	6.01876	6.01057	6.00197	5.99325	5.98469	5.9765	5.96886	5.96195	5.95587	5.95068	5.94633	5.94266	5.9394	5.93628	5.93303	5.92927	5.92471	5.91919	5.9126	5.90494	5.89645	5.88753	5.87864	5.87013	5.86226	5.8553	5.84946	5.84485	5.84147	5.83921	5.83805	5.8379	5.83869	5.84025	5.84235	5.84472	5.84712	5.8493	5.85101	5.85209	5.85261	5.85284	5.85311	5.85366	5.85475	5.85665	5.85949
63	6.0669	6.0653	6.06357	6.06183	6.06018	6.05861	6.05712	6.05566	6.05401	6.05208	6.04979	6.04713	6.04416	6.04096	6.0376	6.03412	6.03047	6.02662	6.02259	6.0185	6.01444	6.01046	6.00656	6.00275	5.99905	5.99556	5.99239	5.9896	5.98726	5.98542	5.98412	5.98342	5.98337	5.984	5.98531	5.98729	5.98991	5.99309	5.99674	6.00083	6.00534	6.01017	6.01524	6.02052	6.0259	6.03123	6.03639	6.04127	6.04587
64	5.50511	5.50124	5.49757	5.49409	5.49072	5.48733	5.48366	5.47936	5.47407	5.46745	5.45938	5.45	5.43966	5.4288	5.4178	5.40704	5.39688	5.38759	5.37931	5.37214	5.3661	5.36118	5.35737	5.35466	5.35297	5.35211	5.35187	5.35194	5.352	5.35168	5.35066	5.34882	5.34626	5.34326	5.3402	5.33747	5.33533	5.33401	5.33364	5.33427	5.33592	5.33853	5.34207	5.34656	5.35193	5.35811	5.36491	5.372	5.37878
65	5.41278	5.41586	5.41938	5.42339	5.4279	5.43295	5.43845	5.4443	5.45044	5.45678	5.46329	5.46987	5.47642	5.48278	5.48872	5.49416	5.49903	5.50324	5.50678	5.50969	5.51207	5.51401	5.51563	5.51701	5.51824	5.51941	5.5205	5.52154	5.52258	5.52366	5.52481	5.526	5.5272	5.5284	5.52965	5.53099	5.53239	5.53385	5.53536	5.53692	5.53855	5.54028	5.54209	5.54398	5.54595	5.54801	5.55019	5.55245	5.55474
66	5.49331	5.491	5.49057	5.49205	5.49539	5.50046	5.5071	5.51513	5.52424	5.53399	5.54385	5.55335	5.56225	5.57055	5.57841	5.58604	5.59369	5.60154	5.60969	5.61818	5.62699	5.63604	5.64528	5.65461	5.66392	5.67308	5.68191	5.69019	5.6977	5.70412	5.7091	5.71237	5.71375	5.71321	5.7109	5.70713	5.70236	5.69704	5.69145	5.6858	5.68029	5.67508	5.67028	5.66597	5.66214	5.65872	5.65562	5.6528	5.65018
67	5.43289	5.43531	5.43725	5.43858	5.43926	5.43929	5.43879	5.43798	5.4372	5.43675	5.43683	5.43765	5.43935	5.44202	5.44577	5.45053	5.45604	5.46199	5.468	5.47376	5.47905	5.48373	5.48768	5.49087	5.4933	5.4951	5.49645	5.49747	5.49831	5.49915	5.50023	5.50175	5.50386	5.50671	5.51037	5.51484	5.52009	5.52606	5.53263	5.53964	5.54693	5.55435	5.56172	5.56885	5.57559	5.58193	5.58788	5.59352	5.59892
68	5.7734	5.76682	5.76086	5.75556	5.75097	5.74712	5.74392	5.74123	5.73895	5.73704	5.73546	5.73414	5.73308	5.73228	5.73178	5.73163	5.73187	5.73257	5.73373	5.73529	5.73726	5.73963	5.74244	5.74572	5.74955	5.75394	5.75883	5.7641	5.76958	5.77508	5.7804	5.7854	5.7899	5.79381	5.79708	5.79973	5.80185	5.80355	5.80497	5.80615	5.80716	5.80803	5.80875	5.80928	5.80957	5.80961	5.80938	5.80883	5.80787
69	5.36946	5.3675	5.36569	5.3639	5.36195	5.35971	5.357	5.35367	5.34967	5.34507	5.34003	5.33485	5.3298	5.3252	5.32133	5.31842	5.31669	5.31627	5.31729	5.31978	5.32372	5.3291	5.33587	5.34394	5.35309	5.36309	5.37365	5.38443	5.39507	5.4053	5.41494	5.42398	5.43251	5.44069	5.4488	5.45711	5.46588	5.4753	5.48545	5.49635	5.50799	5.52037	5.53346	5.54718	5.56144	5.57597	5.59051	5.60469	5.61811
70	6.25103	6.25217	6.25363	6.25533	6.25713	6.25883	6.26028	6.2614	6.26209	6.26219	6.26153	6.25999	6.25739	6.25361	6.24868	6.24279	6.23614	6.229	6.22163	6.21424	6.20709	6.20037	6.1942	6.18859	6.18357	6.17913	6.17525	6.17191	6.16905	6.16663	6.16452	6.16253	6.1605	6.15834	6.15598	6.15339	6.15068	6.14802	6.14558	6.14352	6.14196	6.14094	6.14044	6.14042	6.14088	6.14186	6.1433	6.14512	6.14713
71	6.10902	6.10794	6.1069	6.10592	6.10504	6.10423	6.10354	6.10298	6.10259	6.10233	6.10214	6.10196	6.10171	6.1013	6.10068	6.09978	6.09856	6.09698	6.09502	6.0927	6.09011	6.08738	6.08471	6.08232	6.08041	6.07915	6.07864	6.07891	6.07993	6.08168	6.08406	6.08686	6.08988	6.09286	6.09556	6.09782	6.09958	6.10086	6.10171	6.10225	6.10265	6.10302	6.10346	6.10399	6.10477	6.10586	6.10724	6.10884	6.11064
72	5.81507	5.81172	5.80742	5.80224	5.79625	5.7895	5.78215	5.77437	5.76635	5.75827	5.7503	5.74259	5.7352	5.72817	5.72146	5.71503	5.70883	5.7028	5.69692	5.69116	5.6855	5.67994	5.67449	5.66918	5.66407	5.65919	5.65455	5.65022	5.64628	5.64278	5.63971	5.63703	5.63473	5.63276	5.63109	5.62967	5.6284	5.6272	5.62598	5.62467	5.62328	5.62177	5.62014	5.61835	5.61649	5.61464	5.61285	5.61116	5.6096
73	5.9061	5.9051	5.90389	5.90243	5.90073	5.89887	5.89691	5.89485	5.89267	5.89037	5.88791	5.88522	5.88228	5.87911	5.87576	5.87229	5.86876	5.86524	5.86183	5.85866	5.85592	5.8537	5.85209	5.85115	5.85099	5.85168	5.85325	5.85561	5.85867	5.8623	5.86639	5.87087	5.87566	5.88066	5.88576	5.89086	5.89584	5.90067	5.90532	5.90982	5.91424	5.91858	5.92292	5.9273	5.93177	5.93635	5.9411	5.94604	5.95118
74	5.24668	5.24238	5.23737	5.23134	5.22405	5.21553	5.206	5.19583	5.18538	5.17498	5.1649	5.15539	5.14667	5.13889	5.13213	5.12639	5.12161	5.11765	5.11431	5.11135	5.1085	5.10544	5.10172	5.09691	5.09075	5.08329	5.07494	5.06617	5.05743	5.04911	5.04149	5.03479	5.02921	5.02491	5.022	5.0205	5.02046	5.02178	5.02432	5.02779	5.03189	5.03614	5.04007	5.04313	5.04497	5.04558	5.04528	5.04449	5.04367
75	6.01942	6.02657	6.03389	6.04113	6.04815	6.05503	6.06192	6.06896	6.07629	6.08399	6.09209	6.10064	6.10967	6.11917	6.12914	6.13948	6.15001	6.16055	6.17096	6.1811	6.19079	6.19979	6.20786	6.21488	6.22076	6.22548	6.22916	6.232	6.23417	6.23588	6.23731	6.23864	6.23996	6.24134	6.2428	6.24432	6.24588	6.24739	6.24879	6.24996	6.25069	6.25076	6.24999	6.24832	6.24579	6.24255	6.23878	6.2347	6.23049
76	5.33993	5.34254	5.34611	5.35062	5.35598	5.36209	5.36884	5.37614	5.38379	5.39166	5.3996	5.4075	5.41525	5.42278	5.43002	5.4369	5.4434	5.44954	5.45535	5.46091	5.46632	5.47167	5.47697	5.48224	5.48747	5.49262	5.49767	5.50258	5.50731	5.51183	5.51608	5.51992	5.52322	5.52596	5.52821	5.53002	5.53143	5.53243	5.53309	5.53349	5.53378	5.53413	5.53467	5.53556	5.53693	5.53885	5.54135	5.54445	5.54822
77	5.84395	5.84711	5.85188	5.85822	5.86604	5.87515	5.88532	5.89629	5.90774	5.91934	5.9307	5.94134	5.95066	5.95806	5.96319	5.96599	5.96672	5.9659	5.96425	5.96233	5.96051	5.95907	5.95811	5.95763	5.95756	5.95784	5.95849	5.95951	5.96086	5.9625	5.96439	5.96641	5.96835	5.96979	5.9703	5.96946	5.96692	5.96267	5.95698	5.95036	5.94338	5.93647	5.92991	5.92398	5.91886	5.91471	5.9116	5.9096	5.90876
78	5.61687	5.62392	5.63194	5.64058	5.64937	5.65774	5.66524	5.67159	5.67672	5.68078	5.68403	5.68675	5.68915	5.6914	5.69361	5.69587	5.69826	5.70088	5.70381	5.70705	5.71061	5.71439	5.71821	5.72179	5.72491	5.72737	5.72893	5.7293	5.72823	5.72564	5.72165	5.71661	5.71093	5.70499	5.69918	5.6938	5.689	5.68485	5.68136	5.67861	5.67666	5.67551	5.67508	5.67527	5.67589	5.67672	5.67746	5.67769	5.67707
79	5.61031	5.61573	5.62128	5.62666	5.63156	5.63567	5.6388	5.64103	5.64253	5.64354	5.64428	5.64497	5.64586	5.64721	5.64917	5.65179	5.65506	5.65893	5.66333	5.66818	5.67344	5.67904	5.68494	5.69104	5.69725	5.70342	5.70934	5.71496	5.72033	5.7255	5.73057	5.73565	5.74097	5.74677	5.75315	5.76022	5.76811	5.7769	5.78661	5.79706	5.80804	5.81929	5.83047	5.84127	5.85137	5.86038	5.8679	5.87368	5.87764
80	6.26023	6.25653	6.2523	6.2477	6.24289	6.23801	6.23326	6.22877	6.22464	6.22089	6.21744	6.21416	6.21089	6.20743	6.20357	6.19908	6.19374	6.18734	6.17981	6.17125	6.16187	6.15192	6.14162	6.13119	6.12085	6.11077	6.10109	6.09191	6.08333	6.07542	6.0682	6.06161	6.05556	6.04993	6.04459	6.03933	6.03395	6.02832	6.0224	6.0162	6.00974	6.0031	5.9963	5.98936	5.98232	5.97524	5.96824	5.96143	5.95487
81	6.12496	6.12445	6.12413	6.12377	6.12318	6.12217	6.1207	6.11883	6.11674	6.1146	6.11258	6.11084	6.10954	6.10887	6.10892	6.10967	6.11106	6.11295	6.11519	6.11762	6.12007	6.12237	6.12436	6.12584	6.12663	6.12659	6.12571	6.1241	6.1219	6.11937	6.1167	6.11406	6.11161	6.10951	6.10794	6.10703	6.10682	6.10728	6.10829	6.10972	6.1114	6.11315	6.11479	6.1161	6.11686	6.11695	6.1163	6.11494	6.11301
82	6.30795	6.31414	6.32045	6.32699	6.33382	6.34094	6.34834	6.35604	6.36399	6.37217	6.3805	6.38886	6.39715	6.40523	6.41292	6.42002	6.42635	6.43178	6.4363	6.44009	6.44346	6.44673	6.45018	6.45399	6.45827	6.46311	6.46855	6.47458	6.48116	6.48818	6.4954	6.5026	6.50956	6.516	6.52168	6.52633	6.52982	6.53218	6.5335	6.53393	6.53364	6.53282	6.53172	6.53053	6.52941	6.52843	6.52765	6.52707	6.52667
83	6.11666	6.11818	6.11946	6.12043	6.12103	6.12123	6.12112	6.12078	6.12032	6.1198	6.1193	6.11889	6.1186	6.11841	6.11838	6.11855	6.11884	6.11917	6.11956	6.12004	6.12066	6.12143	6.12231	6.12325	6.1242	6.1251	6.12587	6.12642	6.12664	6.1264	6.12568	6.12457	6.12318	6.12163	6.12001	6.11842	6.1169	6.1155	6.11422	6.11303	6.11185	6.11056	6.10904	6.10723	6.1051	6.10262	6.09979	6.09664	6.09328
84	5.9698	5.97109	5.97309	5.97576	5.97896	5.98252	5.98627	5.98989	5.99307	5.9955	5.99696	5.99738	5.99678	5.99535	5.99339	5.99122	5.98917	5.98753	5.98654	5.98644	5.98742	5.98961	5.99307	5.99785	6.00397	6.01136	6.01982	6.02907	6.03876	6.04838	6.05733	6.06506	6.07123	6.07578	6.07881	6.08063	6.08163	6.08212	6.08239	6.08272	6.08324	6.08402	6.08505	6.08631	6.0878	6.08949	6.09131	6.09325	6.09518
85	5.7583	5.76056	5.7624	5.76379	5.76473	5.76525	5.76547	5.76548	5.76536	5.76522	5.76512	5.76512	5.76525	5.76548	5.76573	5.7659	5.76588	5.76547	5.76452	5.7628	5.76008	5.75624	5.75126	5.74519	5.73818	5.73044	5.72215	5.71354	5.70481	5.69614	5.68765	5.67945	5.67157	5.66399	5.6567	5.6498	5.64332	5.63722	5.63144	5.62595	5.62069	5.61562	5.6108	5.60626	5.60201	5.59804	5.59438	5.59123	5.58868
86	5.6005	5.60132	5.60269	5.60465	5.60728	5.6106	5.61461	5.61922	5.62436	5.62997	5.63598	5.64229	5.64881	5.65545	5.66211	5.66868	5.67508	5.68119	5.68703	5.69255	5.69777	5.70265	5.70719	5.71142	5.71536	5.71914	5.72284	5.72656	5.73038	5.73438	5.73857	5.74289	5.74721	5.75145	5.75558	5.75961	5.76352	5.76736	5.77118	5.77502	5.77888	5.7828	5.78675	5.79077	5.79484	5.79898	5.80321	5.80759	5.81211
87	5.61137	5.60942	5.60766	5.60606	5.6046	5.60336	5.60244	5.60189	5.60164	5.60151	5.60137	5.601	5.60034	5.59931	5.59782	5.59589	5.59355	5.59088	5.58793	5.58483	5.58171	5.57869	5.57593	5.57358	5.57166	5.57023	5.5693	5.56888	5.56895	5.56944	5.57026	5.5712	5.57193	5.57216	5.57169	5.57046	5.5686	5.56643	5.56437	5.56268	5.56151	5.56103	5.56137	5.56259	5.56475	5.56792	5.57217	5.5775	5.58387
88	5.89504	5.8931	5.88826	5.88085	5.87165	5.86145	5.85092	5.84062	5.83088	5.82195	5.81403	5.80733	5.80191	5.7978	5.79499	5.79344	5.79312	5.79391	5.79559	5.79777	5.79977	5.80069	5.79992	5.79745	5.79383	5.78976	5.78583	5.78253	5.78015	5.77891	5.77892	5.78026	5.78296	5.78709	5.79264	5.7995	5.80753	5.81651	5.82613	5.83604	5.84579	5.85479	5.86236	5.86808	5.87194	5.87427	5.87567	5.87669	5.87767
89	6.18017	6.17071	6.15998	6.14819	6.13567	6.12276	6.10992	6.09761	6.08621	6.07589	6.06677	6.05881	6.05197	6.04619	6.0414	6.03758	6.03461	6.03232	6.03052	6.02889	6.02726	6.02556	6.02385	6.02228	6.02112	6.0208	6.02154	6.02347	6.02672	6.03137	6.03749	6.04509	6.05415	6.06459	6.07631	6.08911	6.10275	6.11693	6.13137	6.14571	6.15963	6.17292	6.18545	6.19726	6.20845	6.21916	6.22952	6.23963	6.24958
90	5.73572	5.73627	5.73595	5.7352	5.73438	5.73382	5.73382	5.73458	5.73625	5.73892	5.74257	5.74719	5.75275	5.75911	5.76614	5.7737	5.78159	5.78947	5.79687	5.80331	5.80851	5.81234	5.81486	5.81634	5.81725	5.81793	5.81868	5.81977	5.82142	5.82377	5.82688	5.83077	5.83546	5.84092	5.84704	5.8536	5.86036	5.86701	5.87322	5.87863	5.88296	5.88611	5.88813	5.88928	5.88977	5.88983	5.88972	5.88969	5.88992
91	5.93616	5.92823	5.92122	5.91522	5.91023	5.90623	5.90312	5.90079	5.89919	5.89823	5.89768	5.89723	5.89659	5.89557	5.89413	5.89231	5.89025	5.88813	5.8861	5.88427	5.88271	5.88147	5.88063	5.88016	5.88	5.88001	5.88004	5.87995	5.87953	5.87857	5.87685	5.87424	5.87067	5.86626	5.8612	5.85572	5.85	5.84421	5.83849	5.83296	5.82776	5.82297	5.81868	5.81498	5.81192	5.80941	5.8073	5.80544	5.80367
92	5.39984	5.39324	5.38744	5.38266	5.37906	5.3768	5.37597	5.37666	5.37888	5.38263	5.38777	5.39414	5.40153	5.40969	5.41831	5.42696	5.43531	5.44311	5.45024	5.4567	5.46253	5.46785	5.47277	5.47745	5.48207	5.48686	5.49196	5.49751	5.50361	5.51033	5.51763	5.52543	5.53357	5.54185	5.55006	5.55787	5.56497	5.57109	5.57597	5.5795	5.58173	5.58283	5.58305	5.58271	5.58208	5.58141	5.58093	5.5808	5.58109
93	5.36001	5.36034	5.36088	5.3617	5.3629	5.36451	5.36657	5.36907	5.37195	5.37504	5.37823	5.38142	5.3845	5.38737	5.38991	5.39187	5.39303	5.39337	5.393	5.39214	5.39103	5.38986	5.38881	5.38809	5.38781	5.38805	5.38882	5.39015	5.39209	5.39459	5.39749	5.40053	5.40347	5.40611	5.40829	5.40981	5.41054	5.41045	5.40966	5.40838	5.40678	5.40501	5.40317	5.40137	5.39975	5.39846	5.39759	5.39721	5.39738
94	5.76144	5.76726	5.77392	5.78121	5.78893	5.79689	5.80504	5.81317	5.82125	5.82919	5.83694	5.84446	5.85178	5.85899	5.86616	5.87337	5.88066	5.88809	5.89574	5.90362	5.91177	5.92013	5.92864	5.93718	5.94559	5.95374	5.96148	5.96865	5.97508	5.98064	5.98517	5.98862	5.99116	5.99311	5.99487	5.99673	5.99896	6.00174	6.00514	6.00922	6.01393	6.01913	6.02465	6.03031	6.03597	6.04142	6.04645	6.05087	6.05453
95	5.76943	5.76629	5.76095	5.75406	5.74638	5.73862	5.73132	5.72491	5.71965	5.71563	5.71288	5.71145	5.71134	5.71245	5.71465	5.71775	5.72157	5.72588	5.73033	5.73433	5.73709	5.73773	5.73566	5.73113	5.72499	5.71814	5.71127	5.70492	5.69938	5.69492	5.69173	5.69	5.68994	5.6916	5.6949	5.69967	5.70562	5.71244	5.7198	5.72729	5.73442	5.74043	5.74466	5.7468	5.74699	5.74582	5.74383	5.74156	5.7395
96	5.78863	5.78764	5.78758	5.78839	5.78995	5.79216	5.79482	5.7978	5.80089	5.80388	5.80657	5.80878	5.81035	5.8112	5.81127	5.81057	5.80914	5.8071	5.80469	5.80216	5.79974	5.79761	5.79591	5.79473	5.79407	5.79394	5.79428	5.79496	5.79582	5.79663	5.79712	5.79703	5.79614	5.79437	5.79168	5.78809	5.7837	5.77867	5.77318	5.76745	5.76166	5.75598	5.75053	5.74536	5.74052	5.736	5.73172	5.72764	5.72367
97	6.16166	6.15441	6.14733	6.1401	6.13231	6.12364	6.11403	6.10377	6.09319	6.0827	6.0727	6.06354	6.05548	6.04871	6.04331	6.03931	6.03676	6.03565	6.03595	6.03753	6.04021	6.04368	6.04757	6.05142	6.05474	6.05712	6.0583	6.05814	6.05676	6.05445	6.05157	6.04844	6.04524	6.04215	6.03929	6.03672	6.03445	6.03249	6.03081	6.02935	6.02809	6.02694	6.02575	6.02429	6.02217	6.01897	6.01428	6.00778	5.99944
98	6.19744	6.20494	6.21248	6.22001	6.22749	6.23493	6.24213	6.24886	6.25482	6.25963	6.26296	6.2647	6.26491	6.26378	6.26155	6.25846	6.25469	6.25043	6.246	6.24169	6.23779	6.23448	6.23177	6.22958	6.22779	6.22624	6.22473	6.22314	6.22132	6.21909	6.21633	6.21278	6.2082	6.20251	6.19585	6.18845	6.18056	6.17245	6.16434	6.15641	6.14884	6.14172	6.13515	6.1291	6.12346	6.11811	6.11297	6.10797	6.10295
99	6.1618	6.16047	6.15861	6.15646	6.15425	6.15219	6.15048	6.14934	6.14889	6.14919	6.1502	6.15188	6.15408	6.15661	6.15934	6.16207	6.16457	6.16665	6.16824	6.16932	6.16994	6.17018	6.17013	6.16993	6.16977	6.1698	6.17012	6.17076	6.17181	6.17332	6.17535	6.17793	6.18105	6.18474	6.18898	6.19368	6.19875	6.20398	6.20914	6.21402	6.21843	6.22233	6.22582	6.22914	6.23255	6.23623	6.24029	6.24477	6.24968
100	5.82012	5.82448	5.82853	5.83204	5.83478	5.83674	5.83776	5.83785	5.83701	5.83535	5.83306	5.83029	5.8272	5.82388	5.82042	5.81688	5.81332	5.80976	5.80622	5.8027	5.7992	5.79575	5.79239	5.78911	5.78583	5.78247	5.77895	5.77528	5.77153	5.76786	5.76452	5.7617	5.75949	5.75798	5.75716	5.75694	5.75725	5.758	5.75916	5.7607	5.7626	5.76478	5.7671	5.76938	5.77151	5.77339	5.77498	5.77624	5.77717
101	5.49477	5.49483	5.49459	5.49407	5.49331	5.49236	5.49129	5.49021	5.48919	5.48832	5.48763	5.4871	5.48668	5.4863	5.48592	5.48543	5.48469	5.4836	5.48201	5.47985	5.47704	5.4736	5.46968	5.46544	5.46114	5.45701	5.45327	5.4501	5.44763	5.44594	5.44508	5.44504	5.44582	5.44736	5.44956	5.4523	5.45542	5.45877	5.46217	5.46547	5.4686	5.47155	5.47436	5.47709	5.47981	5.48262	5.48561	5.48885	5.49243
102	5.41937	5.42085	5.42167	5.42204	5.4222	5.42237	5.42275	5.42352	5.42482	5.42673	5.42926	5.43232	5.43577	5.43946	5.44315	5.44656	5.44939	5.4513	5.452	5.45125	5.44897	5.44525	5.44031	5.43445	5.42797	5.42121	5.41454	5.40827	5.40266	5.39793	5.39421	5.39159	5.39009	5.38971	5.39042	5.39214	5.39469	5.39788	5.4015	5.40536	5.4092	5.41274	5.41583	5.41843	5.42068	5.42285	5.42525	5.4282	5.43201
average	5.77359	5.77324	5.77283	5.77242	5.77204	5.77171	5.77147	5.77134	5.77134	5.77148	5.77174	5.77212	5.77262	5.77321	5.77388	5.77458	5.77527	5.77591	5.77647	5.77689	5.77717	5.77728	5.77724	5.7771	5.77691	5.77674	5.77663	5.77662	5.77675	5.77703	5.77746	5.77802	5.77872	5.77953	5.78046	5.78147	5.78256	5.78369	5.78483	5.78595	5.78702	5.788	5.78887	5.78963	5.79031	5.79095	5.79158	5.79225	5.79297
f	herringbone Rz from S2
index/time	0.5	1	1.5	2	2.5	3	3.5	4	4.5	5	5.5	6	6.5	7	7.5	8	8.5	9	9.5	10	10.5	11	11.5	12	12.5	13	13.5	14	14.5	15	15.5	16	16.5	17	17.5	18	18.5	19	19.5	20	20.5	21	21.5	22	22.5	23	23.5	24	24.5
1	-0.011077	-0.0150758	-0.0174796	-0.018474	-0.018254	-0.0170652	-0.015127	-0.0126252	-0.00971266	-0.0065129	-0.00310467	0.00043985	0.00398806	0.0074076	0.0105849	0.0134531	0.0159614	0.0180001	0.0194423	0.0201701	0.0201868	0.0194314	0.0178998	0.0156583	0.0128141	0.00949255	0.00581964	0.00184041	-0.00238891	-0.00668698	-0.0108396	-0.0145962	-0.017747	-0.0202322	-0.0221178	-0.0234735	-0.0242662	-0.0244129	-0.0238574	-0.0225723	-0.0205831	-0.0179837	-0.0148329	-0.011142	-0.00700615	-0.0025471	0.00215473	0.00707567	0.0121469
2	-0.138619	-0.132509	-0.125842	-0.118739	-0.111266	-0.103521	-0.0956404	-0.0877986	-0.0802198	-0.0731089	-0.0666212	-0.0609428	-0.0562988	-0.052867	-0.0507514	-0.0499884	-0.0505836	-0.0524891	-0.0556191	-0.0598414	-0.0649931	-0.0709635	-0.0776491	-0.0849081	-0.0925247	-0.100248	-0.107882	-0.115288	-0.122314	-0.12889	-0.134929	-0.140345	-0.145103	-0.149125	-0.152277	-0.154401	-0.155328	-0.154877	-0.152864	-0.149111	-0.143575	-0.13633	-0.127498	-0.117272	-0.105866	-0.0934928	-0.0803627	-0.0667286	-0.0528189
3	0.162243	0.162002	0.161667	0.161242	0.160704	0.160035	0.159238	0.15831	0.157315	0.156402	0.155669	0.155079	0.154577	0.154236	0.154122	0.154319	0.154886	0.155756	0.156862	0.158088	0.159286	0.160342	0.161168	0.161697	0.161911	0.161856	0.161575	0.161144	0.160536	0.159665	0.15855	0.157235	0.155691	0.153899	0.151935	0.149963	0.148057	0.146219	0.144394	0.142451	0.140292	0.13795	0.135373	0.132435	0.129089	0.125279	0.120977	0.116214	0.111005
4	0.0269013	0.0296881	0.0323394	0.0348761	0.0373325	0.0397574	0.0421731	0.0444516	0.0464521	0.0480995	0.0494003	0.0503699	0.0509704	0.0511547	0.0509344	0.0503031	0.0491636	0.0474197	0.0450349	0.041994	0.0383838	0.0343292	0.0299418	0.0253695	0.0207677	0.0162286	0.0118064	0.00756386	0.00352014	-0.00037173	-0.00414072	-0.00776436	-0.0112412	-0.0145747	-0.0177922	-0.0209379	-0.023987	-0.0268462	-0.0294052	-0.0315325	-0.0330701	-0.033958	-0.0342234	-0.0339539	-0.0332188	-0.0320546	-0.0306201	-0.0290392	-0.0273844
5	0.122643	0.119393	0.117032	0.115673	0.115297	0.115776	0.117073	0.119187	0.122073	0.12564	0.129824	0.134591	0.139919	0.145853	0.152399	0.159519	0.167096	0.174919	0.182788	0.190486	0.197761	0.204395	0.210225	0.215147	0.219084	0.222014	0.223958	0.224885	0.224706	0.223381	0.220846	0.217133	0.212364	0.206721	0.200419	0.193648	0.18648	0.179015	0.171465	0.164148	0.157386	0.151421	0.146365	0.14222	0.138913	0.136511	0.135079	0.134691	0.135371
6	0.0518799	0.0532003	0.0547693	0.0565605	0.0585502	0.060676	0.0629111	0.065262	0.0677212	0.0703195	0.0731036	0.0761074	0.079308	0.0826274	0.0860085	0.0894139	0.0928803	0.0964562	0.100076	0.10363	0.107046	0.110308	0.113452	0.116542	0.11965	0.122848	0.12615	0.129457	0.132589	0.135417	0.137965	0.140232	0.142158	0.143689	0.144808	0.145493	0.145728	0.145492	0.144753	0.143516	0.141885	0.13995	0.137794	0.135458	0.132986	0.130425	0.127853	0.125324	0.122864
7	-0.0430572	-0.0511818	-0.058443	-0.0648487	-0.0703032	-0.0747126	-0.0780465	-0.0802259	-0.0811699	-0.080867	-0.0793022	-0.0764702	-0.0724121	-0.067214	-0.061088	-0.0542475	-0.0468841	-0.0392592	-0.0316306	-0.0241926	-0.0170297	-0.0101776	-0.00374821	0.00212014	0.00736628	0.011972	0.0159226	0.0191821	0.0216948	0.0234112	0.0243369	0.0245856	0.0243748	0.0239731	0.023622	0.0234814	0.023642	0.0241145	0.0249489	0.0263524	0.0285384	0.0316158	0.03567	0.0407293	0.0467089	0.0535035	0.0610307	0.0692151	0.0779609
8	-0.0924636	-0.0883464	-0.0841301	-0.0798015	-0.0753515	-0.0708544	-0.0663558	-0.0619542	-0.0577515	-0.0537291	-0.0499407	-0.0464255	-0.0430789	-0.0399325	-0.0370782	-0.0345367	-0.0322699	-0.0302072	-0.0282955	-0.0264734	-0.0245794	-0.0227366	-0.021058	-0.0195189	-0.0180451	-0.0166423	-0.015307	-0.0139613	-0.0125023	-0.0108714	-0.00902799	-0.00698164	-0.00483019	-0.00264494	-0.00045677	0.00171899	0.00381008	0.00574074	0.00746442	0.00892058	0.010114	0.0109407	0.0111558	0.0106317	0.0094126	0.00767561	0.00563463	0.00341807	0.00101478
9	0.0487499	0.0416326	0.0349128	0.0286547	0.0229863	0.018089	0.0141808	0.011472	0.0101679	0.0104003	0.0121745	0.0155156	0.0204347	0.026839	0.0345169	0.0431608	0.052493	0.0621721	0.072032	0.0819911	0.0919851	0.101914	0.111657	0.121154	0.130374	0.139156	0.147316	0.154698	0.161071	0.166214	0.170001	0.172403	0.173516	0.173435	0.172201	0.169791	0.166214	0.161589	0.156136	0.150123	0.143781	0.137283	0.130788	0.124363	0.118099	0.112177	0.106825	0.102114	0.0981513
10	-0.162699	-0.162773	-0.162054	-0.160643	-0.158512	-0.155554	-0.151743	-0.147121	-0.141842	-0.13606	-0.129869	-0.123333	-0.116516	-0.109448	-0.102176	-0.0947757	-0.0873229	-0.0798793	-0.072448	-0.0649864	-0.0575246	-0.0501839	-0.0430935	-0.0363077	-0.0297807	-0.0234323	-0.0172969	-0.0114932	-0.00604987	-0.00090621	0.00403293	0.00884669	0.0136251	0.0184782	0.0234917	0.0287135	0.0341065	0.0395701	0.0450136	0.0503041	0.0553425	0.0601201	0.0646504	0.0688877	0.0727596	0.0762199	0.0791851	0.0815941	0.0834768
11	-0.0357937	-0.0413683	-0.0477691	-0.0549393	-0.0627315	-0.0710017	-0.0796228	-0.0884862	-0.0974419	-0.10634	-0.115066	-0.123495	-0.131498	-0.138935	-0.145726	-0.151852	-0.157297	-0.162002	-0.166004	-0.169394	-0.172263	-0.174762	-0.176983	-0.178955	-0.180623	-0.181923	-0.182774	-0.183064	-0.182748	-0.181883	-0.180526	-0.178789	-0.176743	-0.174418	-0.171829	-0.16901	-0.165995	-0.162835	-0.159574	-0.15623	-0.152828	-0.149423	-0.146074	-0.142853	-0.139899	-0.137383	-0.135403	-0.133912	-0.132856
12	0.0973705	0.101714	0.105555	0.108877	0.111618	0.113691	0.115106	0.115945	0.116307	0.116299	0.115979	0.115302	0.114205	0.112775	0.11117	0.109553	0.108003	0.106548	0.105184	0.103846	0.102409	0.100766	0.0988342	0.0964848	0.0936605	0.0904125	0.0868648	0.0831082	0.0792256	0.0753393	0.0714964	0.0677747	0.0641156	0.0605072	0.056968	0.0535754	0.0503921	0.0473681	0.0444041	0.0414874	0.0386298	0.0357805	0.0327755	0.0294852	0.0258406	0.0218094	0.0174113	0.0127175	0.0078032
13	-0.0706954	-0.0799605	-0.0892224	-0.0984453	-0.107793	-0.117237	-0.126616	-0.135761	-0.144443	-0.152556	-0.15996	-0.166513	-0.172217	-0.177109	-0.181248	-0.184702	-0.187493	-0.189585	-0.191055	-0.192148	-0.192982	-0.19365	-0.194311	-0.19506	-0.195947	-0.197052	-0.198464	-0.200305	-0.202694	-0.205671	-0.209204	-0.213248	-0.217714	-0.222483	-0.22741	-0.232355	-0.237219	-0.241884	-0.24617	-0.249875	-0.252781	-0.25474	-0.25575	-0.255746	-0.254622	-0.252377	-0.249047	-0.244631	-0.239131
14	-0.084908	-0.0879201	-0.0894451	-0.0894463	-0.0879733	-0.085133	-0.0809955	-0.0756517	-0.0692546	-0.0619163	-0.0537465	-0.0449101	-0.0355836	-0.0259171	-0.0160342	-0.00611807	0.00353266	0.0126175	0.0209399	0.0284658	0.0352401	0.0411754	0.0460526	0.0497727	0.0524053	0.0540911	0.0549764	0.055211	0.0549153	0.0542335	0.0532088	0.0518314	0.0502179	0.0484911	0.046769	0.0452429	0.044074	0.0434481	0.0435272	0.0443909	0.0460726	0.0485878	0.0519803	0.0562356	0.0613342	0.0672705	0.0739597	0.0812834	0.0891199
15	-0.0429298	-0.0457177	-0.0480791	-0.0499924	-0.0515102	-0.0526869	-0.0535632	-0.0541636	-0.0544682	-0.0544843	-0.0542694	-0.0537731	-0.0529334	-0.0516421	-0.0498372	-0.0475505	-0.0448492	-0.0418208	-0.0386001	-0.0353314	-0.0321241	-0.0290366	-0.0261704	-0.0236544	-0.0215	-0.0197012	-0.0182942	-0.0172844	-0.016622	-0.0162841	-0.016311	-0.0167238	-0.0175322	-0.0187325	-0.020283	-0.0221942	-0.0244492	-0.0269991	-0.0298529	-0.0330817	-0.0367721	-0.0408016	-0.0451257	-0.0496495	-0.0542476	-0.0587867	-0.0631534	-0.0672068	-0.0708526
16	-0.163557	-0.167685	-0.170693	-0.172643	-0.173429	-0.173012	-0.171519	-0.169063	-0.165733	-0.161571	-0.156676	-0.151308	-0.145642	-0.139795	-0.133899	-0.128094	-0.122515	-0.117245	-0.112339	-0.107886	-0.103988	-0.100675	-0.0979535	-0.0958749	-0.0945265	-0.0938771	-0.0938764	-0.0944298	-0.0954407	-0.096888	-0.0986028	-0.100474	-0.102312	-0.103891	-0.105068	-0.105845	-0.106325	-0.106608	-0.10674	-0.106681	-0.106332	-0.105656	-0.104653	-0.10336	-0.101817	-0.0999277	-0.0976148	-0.0949093	-0.0919123
17	-0.00274477	-0.00266987	-0.00328467	-0.00456454	-0.00646695	-0.00881984	-0.0114561	-0.0142763	-0.0171976	-0.0201578	-0.023136	-0.0261619	-0.0292531	-0.0323696	-0.0354476	-0.0384336	-0.0412311	-0.0437814	-0.0460308	-0.0478818	-0.0492955	-0.0503404	-0.0510718	-0.0514827	-0.0514758	-0.051173	-0.0508337	-0.0505961	-0.0505052	-0.0506422	-0.051038	-0.0517505	-0.0527382	-0.0539432	-0.0553187	-0.0567921	-0.058293	-0.0597808	-0.0612578	-0.0628679	-0.0647028	-0.066758	-0.0689454	-0.0711475	-0.0732858	-0.0753143	-0.0771245	-0.0787018	-0.0799804
18	-0.0591822	-0.0562222	-0.0535453	-0.0512197	-0.0494586	-0.0484945	-0.04855	-0.0497164	-0.0519279	-0.0550628	-0.0589984	-0.0636198	-0.0687808	-0.0742719	-0.0798827	-0.085418	-0.090668	-0.0953595	-0.0992362	-0.102117	-0.103889	-0.104487	-0.103868	-0.102035	-0.0990318	-0.0949068	-0.0897611	-0.0836622	-0.0766666	-0.0688221	-0.0601728	-0.0508591	-0.0410635	-0.0309872	-0.0207963	-0.0106526	-0.00071172	0.00886268	0.0178964	0.0262272	0.033624	0.0398204	0.0446327	0.0480022	0.0499013	0.0503478	0.0493943	0.0471571	0.0436798
19	0.0533396	0.0642165	0.0745101	0.0840224	0.0925916	0.10017	0.106738	0.112224	0.116576	0.119789	0.121869	0.122825	0.122661	0.121376	0.119039	0.115771	0.111704	0.106961	0.101644	0.0958502	0.0897423	0.0835387	0.0773875	0.0714047	0.0657479	0.0605872	0.0561049	0.0524406	0.0496359	0.047686	0.0465313	0.0461053	0.0463307	0.0471001	0.0483325	0.0499654	0.0519095	0.0540555	0.0563152	0.0585123	0.060555	0.0623083	0.0636703	0.0645836	0.0649599	0.0645919	0.0633048	0.0609045	0.0571889
20	-0.0744469	-0.0775905	-0.0803951	-0.0825481	-0.0838741	-0.0843441	-0.08399	-0.0828933	-0.0811753	-0.0788589	-0.0759706	-0.0725139	-0.0685212	-0.0640103	-0.0590682	-0.0537454	-0.0480811	-0.0421231	-0.0360001	-0.0298755	-0.0238081	-0.0177974	-0.0119026	-0.00627432	-0.00122564	0.0029385	0.00605198	0.0080593	0.00890577	0.00855272	0.00701659	0.00433842	0.00059775	-0.00414472	-0.00978854	-0.0161431	-0.0230301	-0.0302096	-0.0374738	-0.0446701	-0.0517292	-0.0586771	-0.0654985	-0.0720976	-0.0783291	-0.0840171	-0.0888787	-0.0926599	-0.0953159
21	-0.14388	-0.1445	-0.143978	-0.142594	-0.140667	-0.138334	-0.135601	-0.132444	-0.129	-0.12547	-0.121901	-0.118168	-0.114203	-0.109993	-0.105545	-0.100965	-0.0964535	-0.0922603	-0.0884018	-0.0850013	-0.0821424	-0.0798239	-0.0779896	-0.0765815	-0.0754818	-0.0746554	-0.0740589	-0.0736684	-0.0734541	-0.0734481	-0.0737991	-0.0745346	-0.0755904	-0.0768124	-0.0780494	-0.0792468	-0.0803634	-0.0813573	-0.0822526	-0.0831559	-0.0841864	-0.0852791	-0.086348	-0.0874817	-0.0887006	-0.0899093	-0.0910419	-0.0920239	-0.0928232
22	0.0197092	0.0210395	0.0229126	0.0252328	0.0278702	0.0307103	0.0336148	0.0365016	0.0393782	0.0423186	0.0454231	0.0487403	0.0522117	0.0557625	0.0593486	0.0628966	0.066366	0.0697337	0.0730122	0.0761772	0.0791947	0.0820686	0.0848274	0.0875293	0.0902472	0.0929778	0.0957044	0.098436	0.101219	0.104103	0.107121	0.110206	0.113282	0.116184	0.118797	0.121211	0.123616	0.126147	0.128871	0.13174	0.134655	0.137565	0.140473	0.143389	0.146287	0.149099	0.151784	0.154308	0.156655
23	0.00012066	0.00405098	0.00721259	0.00955196	0.011037	0.0118032	0.0118966	0.0114868	0.0106199	0.00931945	0.0076184	0.00547744	0.0029299	8.2e-05	-0.00291466	-0.00596182	-0.00903078	-0.0120021	-0.014626	-0.0166218	-0.0177465	-0.0178211	-0.0166912	-0.014298	-0.0106859	-0.00590812	-2.932e-05	0.00685657	0.0146708	0.0234138	0.0330588	0.0434903	0.05454	0.065977	0.0776089	0.0892983	0.100949	0.112404	0.123483	0.134001	0.143795	0.152692	0.160503	0.167016	0.171979	0.175159	0.176397	0.175565	0.172548
24	-0.0940154	-0.0881807	-0.0826502	-0.0774279	-0.0724622	-0.0677136	-0.0632809	-0.0592517	-0.0557225	-0.0526979	-0.0501133	-0.0480496	-0.0466676	-0.0461143	-0.0463868	-0.0474822	-0.0493449	-0.0519421	-0.0551682	-0.0588666	-0.0629097	-0.0673071	-0.0720608	-0.0771488	-0.0825068	-0.0881089	-0.0939919	-0.100107	-0.106252	-0.112211	-0.117793	-0.122796	-0.127174	-0.130941	-0.134057	-0.136495	-0.138301	-0.139531	-0.140269	-0.140613	-0.140634	-0.140304	-0.139614	-0.138459	-0.136717	-0.13435	-0.131437	-0.128127	-0.124615
25	-0.0446752	-0.045842	-0.045842	-0.0447885	-0.0427744	-0.0399647	-0.0365137	-0.0325583	-0.0282548	-0.0237061	-0.0190361	-0.0144087	-0.0099642	-0.00581683	-0.00209715	0.00105964	0.00357626	0.00532273	0.00615171	0.00597625	0.00476276	0.00253037	-0.00067625	-0.00481838	-0.00987074	-0.0158011	-0.0226511	-0.0304312	-0.0390242	-0.0482294	-0.0577959	-0.0675202	-0.0772601	-0.0868078	-0.095877	-0.104221	-0.111652	-0.118094	-0.123543	-0.127978	-0.131244	-0.133137	-0.133534	-0.132397	-0.129817	-0.125886	-0.120765	-0.114664	-0.107757
26	0.00341769	0.00617971	0.00961104	0.0134679	0.0176149	0.0219085	0.026155	0.0301866	0.0338907	0.037124	0.039816	0.0419497	0.0435093	0.0444556	0.0446643	0.0439988	0.0423965	0.0399593	0.036838	0.0332454	0.0292807	0.0249188	0.0201404	0.0150334	0.00970087	0.00417366	-0.00143613	-0.00701891	-0.0123985	-0.0174004	-0.0218957	-0.0259029	-0.0294138	-0.0323577	-0.0346967	-0.0364139	-0.0375807	-0.0383163	-0.0386339	-0.0384288	-0.0376387	-0.0362959	-0.0344007	-0.0319852	-0.0291429	-0.0259437	-0.0223723	-0.0183974	-0.0141253
27	0.154899	0.152867	0.150784	0.148736	0.146778	0.14488	0.142934	0.140777	0.138463	0.136044	0.133607	0.131173	0.128799	0.126547	0.124426	0.122385	0.120327	0.118216	0.116063	0.113896	0.111736	0.109556	0.107344	0.1051	0.102818	0.100458	0.0979449	0.0952464	0.0923838	0.0893917	0.086344	0.0833225	0.0803836	0.077633	0.0751234	0.0728329	0.0707416	0.068866	0.0671978	0.0657565	0.0645804	0.0637319	0.0632465	0.0631084	0.0632607	0.0636937	0.0643899	0.0652318	0.0660007
28	0.0700684	0.0792075	0.0886406	0.0981873	0.107595	0.116609	0.124941	0.132341	0.138696	0.144019	0.148368	0.151778	0.15415	0.155418	0.155544	0.154434	0.151962	0.148145	0.143231	0.137379	0.130783	0.123619	0.116039	0.10821	0.100274	0.0924014	0.0847049	0.0773622	0.0705092	0.0642554	0.0587141	0.0540233	0.0502803	0.0474763	0.0456077	0.0447775	0.0450815	0.0463995	0.0485903	0.0515969	0.0552832	0.0595158	0.0642567	0.0694666	0.0751148	0.0811585	0.0875152	0.0939693	0.100218
29	0.0550692	0.0530677	0.0506726	0.0480379	0.0452912	0.0424943	0.0396982	0.036966	0.0344244	0.0321172	0.0300783	0.0283484	0.0269124	0.0258139	0.0252401	0.0253314	0.0261458	0.0277029	0.0299112	0.0325548	0.0354357	0.038434	0.0414518	0.0444569	0.0474701	0.0505202	0.0536273	0.0567874	0.0598798	0.0627755	0.0653206	0.0673806	0.0688484	0.0696911	0.0699563	0.0697141	0.0690145	0.0678545	0.0661024	0.0635601	0.0601223	0.0558909	0.0510752	0.04577	0.0399836	0.0337195	0.0271285	0.0203047	0.0133866
30	-0.0624829	-0.0667011	-0.0717186	-0.077396	-0.0835183	-0.0898266	-0.0961199	-0.10222	-0.108008	-0.113347	-0.11807	-0.122015	-0.125042	-0.127063	-0.127942	-0.127524	-0.12574	-0.122655	-0.118435	-0.113225	-0.107027	-0.0998424	-0.0917819	-0.0830224	-0.0738176	-0.0644541	-0.0551466	-0.0460755	-0.0374716	-0.0295875	-0.022613	-0.0166825	-0.0119027	-0.00836759	-0.00611911	-0.0051751	-0.00558583	-0.00738934	-0.0105615	-0.0150194	-0.0206893	-0.027413	-0.0350337	-0.0434268	-0.0524026	-0.0617046	-0.0711137	-0.0804589	-0.089552
31	0.0922698	0.0870714	0.082223	0.0778326	0.0739974	0.0707353	0.068009	0.0657841	0.0640034	0.0625419	0.0612871	0.0601713	0.059052	0.0577471	0.0561186	0.0541309	0.0517258	0.0488413	0.0454795	0.0415838	0.0370965	0.0320389	0.0263996	0.0201073	0.0130844	0.0052973	-0.0032393	-0.0124651	-0.0222345	-0.0324053	-0.0428548	-0.053499	-0.0642674	-0.0750129	-0.0855709	-0.0957885	-0.105435	-0.114188	-0.121677	-0.127569	-0.131586	-0.133518	-0.133342	-0.131141	-0.126998	-0.121025	-0.113431	-0.104484	-0.0944807
32	0.0290993	0.0233768	0.0176885	0.0119928	0.00618583	0.00033215	-0.00562313	-0.0116431	-0.0176813	-0.023611	-0.0293276	-0.0348013	-0.0399231	-0.0445305	-0.048487	-0.0517642	-0.054419	-0.0564958	-0.0579519	-0.0586448	-0.0585501	-0.0577859	-0.0565025	-0.0547962	-0.0525993	-0.0497571	-0.0461189	-0.0415702	-0.0360859	-0.0296415	-0.0222908	-0.0142585	-0.00573832	0.00307383	0.0119722	0.0207949	0.0294194	0.037775	0.0458307	0.0534966	0.0606159	0.0670571	0.0727397	0.0776692	0.0818925	0.0854255	0.0883136	0.0906298	0.0924483
33	-0.0885096	-0.0902078	-0.0909537	-0.0907981	-0.0897264	-0.0876331	-0.0844609	-0.080171	-0.0748058	-0.0684563	-0.0612581	-0.0533812	-0.0450228	-0.0364269	-0.0277798	-0.0191946	-0.0107361	-0.00254711	0.00514222	0.0121582	0.0184166	0.0238464	0.028402	0.0319484	0.0343037	0.0354183	0.0353018	0.0339858	0.0315281	0.0279377	0.0232367	0.0175768	0.0112158	0.00434811	-0.00291908	-0.010545	-0.0185468	-0.0268836	-0.0354075	-0.0438771	-0.0520231	-0.0595722	-0.0663904	-0.0724659	-0.0778055	-0.0823731	-0.0860783	-0.0888476	-0.0906281
34	-0.122595	-0.11647	-0.109155	-0.100876	-0.0918844	-0.0824837	-0.0730202	-0.0637525	-0.0548191	-0.0463789	-0.0386619	-0.0318338	-0.0259955	-0.0212222	-0.0175205	-0.0148799	-0.0133072	-0.012794	-0.0133242	-0.0148374	-0.0172288	-0.0203653	-0.0241184	-0.0282871	-0.0326257	-0.0368853	-0.0408721	-0.0444975	-0.0476239	-0.0500209	-0.051501	-0.0520316	-0.0516509	-0.0504411	-0.0484798	-0.045812	-0.0425005	-0.0386025	-0.0341891	-0.0293882	-0.0243674	-0.0193051	-0.0143463	-0.00959787	-0.00512584	-0.0010021	0.0026558	0.00572965	0.00805856
35	0.121365	0.118416	0.114858	0.110757	0.106292	0.101527	0.0964577	0.0911184	0.0854736	0.0795169	0.0732629	0.0667348	0.060011	0.0532079	0.0464474	0.0398213	0.0333598	0.0270574	0.0209285	0.0150596	0.00957867	0.00466658	0.00046601	-0.0029925	-0.00575486	-0.00781481	-0.00911119	-0.00963125	-0.00936816	-0.00836762	-0.00664223	-0.00431591	-0.00150569	0.00172271	0.00525053	0.00893599	0.0126956	0.016502	0.0203088	0.0240897	0.0277867	0.0313597	0.0346913	0.0376292	0.0400735	0.0420075	0.043412	0.0442825	0.0446887
36	0.0536637	0.0641476	0.074956	0.0859667	0.0969693	0.107664	0.117819	0.127305	0.136058	0.144	0.151032	0.157067	0.16203	0.165804	0.168306	0.169502	0.169385	0.168033	0.16557	0.162118	0.157737	0.152554	0.146761	0.140479	0.133798	0.126839	0.119781	0.112858	0.106355	0.100572	0.0958011	0.0922843	0.0901765	0.0896018	0.0906174	0.0931764	0.0971565	0.102455	0.108977	0.116555	0.124942	0.133788	0.142734	0.151559	0.160139	0.168373	0.176115	0.183254	0.189717
37	-0.0147523	-0.0213232	-0.0277895	-0.03406	-0.0400073	-0.0454485	-0.0501936	-0.0540713	-0.0570947	-0.059292	-0.0606443	-0.0612413	-0.06122	-0.0606244	-0.0593785	-0.0574315	-0.0549135	-0.0519425	-0.0484831	-0.0445467	-0.0402115	-0.0355713	-0.0307554	-0.0259262	-0.0212702	-0.0168179	-0.0125191	-0.00843492	-0.00471993	-0.00157478	0.00083219	0.00233558	0.00276587	0.0020311	0.00010398	-0.00309647	-0.00767272	-0.0137462	-0.0213182	-0.0302152	-0.040196	-0.051081	-0.0627103	-0.0749075	-0.0874605	-0.100215	-0.113052	-0.125748	-0.138037
38	-0.0891433	-0.0883881	-0.0870646	-0.0851881	-0.0828516	-0.0801012	-0.0769249	-0.0732527	-0.0689643	-0.0640398	-0.0586829	-0.053102	-0.0472604	-0.0410628	-0.0344502	-0.0274758	-0.020293	-0.0130231	-0.00581225	0.0011893	0.00786021	0.0139907	0.0194028	0.0240709	0.0280947	0.0316379	0.0347929	0.0375305	0.039768	0.0414295	0.0424875	0.0429445	0.0427882	0.0420494	0.0408329	0.0392026	0.0371996	0.034858	0.0321488	0.0290485	0.0255863	0.0218206	0.0178775	0.0139181	0.00999186	0.00611328	0.0021616	-0.00196541	-0.00623098
39	0.118708	0.121118	0.12367	0.12639	0.129266	0.132205	0.135104	0.137917	0.140604	0.14315	0.145576	0.147915	0.150186	0.152409	0.154552	0.156531	0.158251	0.159627	0.160616	0.16115	0.161242	0.161038	0.160676	0.160124	0.159248	0.157896	0.155926	0.153202	0.149757	0.145639	0.140849	0.135427	0.129366	0.122671	0.115297	0.107182	0.0982529	0.0885063	0.0780041	0.0668946	0.055394	0.0436697	0.0318836	0.0202278	0.00883831	-0.00226801	-0.0128837	-0.0228352	-0.0320302
40	0.0697745	0.063771	0.0577402	0.0517802	0.0460105	0.0405526	0.0354741	0.0307667	0.026412	0.0223879	0.0187174	0.0155071	0.0128381	0.0107714	0.00935023	0.00860673	0.00855245	0.00925154	0.0107232	0.0128987	0.0157046	0.0191721	0.0233171	0.0280765	0.0333644	0.0390715	0.0450505	0.0511566	0.0572499	0.0632545	0.0691462	0.0749078	0.0804835	0.085749	0.0905535	0.0948165	0.098479	0.101543	0.104068	0.106083	0.107563	0.108501	0.108832	0.10851	0.107482	0.105687	0.103178	0.100104	0.0965022
41	0.181793	0.183984	0.185577	0.186431	0.186447	0.185599	0.183866	0.181339	0.178181	0.174601	0.170751	0.166652	0.162294	0.15766	0.152732	0.147629	0.142503	0.137472	0.132636	0.128125	0.124054	0.120472	0.117407	0.114769	0.112383	0.110153	0.108076	0.106126	0.104187	0.10215	0.099987	0.0977318	0.095329	0.0926919	0.0897894	0.0865916	0.0831357	0.0795349	0.0758755	0.0722147	0.0686599	0.0653415	0.0623537	0.0596758	0.0572151	0.0548406	0.052515	0.0503243	0.0483145
42	0.0955634	0.0871139	0.0781928	0.0688743	0.0592951	0.0496091	0.0399996	0.0306856	0.0218661	0.0136784	0.00623385	-0.00032773	-0.00590351	-0.010434	-0.0139057	-0.0162294	-0.0173024	-0.0170872	-0.0156139	-0.0130238	-0.00955083	-0.00536864	-0.0005566	0.00485522	0.0107874	0.0170844	0.0236007	0.0302456	0.0368793	0.0434077	0.049743	0.0557964	0.0614911	0.0667746	0.0716189	0.0758972	0.0795052	0.0824119	0.0845957	0.0860695	0.086891	0.0871206	0.0868171	0.0859417	0.0844916	0.0826033	0.0805211	0.0784455	0.0765254
43	0.119959	0.126447	0.131736	0.135672	0.138215	0.139396	0.139317	0.138076	0.135762	0.132419	0.128079	0.122851	0.116845	0.110108	0.10267	0.0945952	0.0859627	0.0768394	0.0673608	0.0577169	0.0480984	0.038698	0.029707	0.0212893	0.0135689	0.006672	0.00065004	-0.00445224	-0.00857312	-0.0116962	-0.0137908	-0.0148106	-0.0146699	-0.0132785	-0.0105814	-0.00660385	-0.00144716	0.00473192	0.0116857	0.0191526	0.0268866	0.0346389	0.0422014	0.0493911	0.0560428	0.0619293	0.066876	0.0707386	0.0735144
44	0.045728	0.048183	0.0500718	0.0514443	0.0523713	0.0527899	0.0527553	0.0524365	0.0520284	0.0517796	0.0518963	0.0524142	0.0532351	0.0541232	0.0549267	0.0556924	0.0564932	0.0573961	0.0585153	0.0598931	0.0616408	0.0637969	0.0664356	0.0695833	0.073189	0.0772662	0.081812	0.0867722	0.0921375	0.0978882	0.10394	0.110147	0.116322	0.122365	0.128142	0.133568	0.138591	0.143309	0.147768	0.151926	0.155562	0.158357	0.160106	0.160734	0.160284	0.158833	0.156557	0.153605	0.149978
45	-0.0667973	-0.0670878	-0.0671441	-0.066953	-0.0664879	-0.0657419	-0.0647045	-0.0633871	-0.0617224	-0.0596322	-0.0570452	-0.05396	-0.0504175	-0.0464721	-0.0422255	-0.0377589	-0.0330858	-0.0281961	-0.0231173	-0.017916	-0.0126791	-0.00761315	-0.00294648	0.00111384	0.00447528	0.00714005	0.00906723	0.0101848	0.0103383	0.00943119	0.00746135	0.00446322	0.00047353	-0.00452501	-0.0105458	-0.017534	-0.0253817	-0.0339618	-0.0431605	-0.0528814	-0.0629886	-0.0733011	-0.0836454	-0.0938615	-0.103825	-0.113448	-0.122671	-0.131417	-0.139542
46	-0.0884623	-0.0821661	-0.0756197	-0.0687981	-0.0617654	-0.0545924	-0.0473309	-0.040102	-0.0330369	-0.0262226	-0.0196762	-0.0134097	-0.007431	-0.00176391	0.00353348	0.00842682	0.0128851	0.016869	0.0203555	0.0233677	0.0258923	0.0278856	0.029355	0.0303215	0.0307983	0.0307476	0.0300887	0.028761	0.026728	0.0239639	0.0204926	0.016381	0.0117136	0.00655431	0.00097838	-0.00482752	-0.0106443	-0.0163943	-0.0220964	-0.0277627	-0.0333876	-0.0389331	-0.0443424	-0.049523	-0.0543599	-0.0587842	-0.062714	-0.0660905	-0.0689729
47	0.071266	0.0707055	0.0694592	0.0675235	0.0649374	0.0618088	0.0583259	0.0547303	0.0512572	0.0480918	0.0453871	0.043245	0.0417422	0.0409216	0.0408334	0.0414971	0.0428861	0.0449654	0.0477593	0.0513013	0.0556286	0.0606198	0.0660505	0.071658	0.0772535	0.082703	0.0879522	0.0929829	0.0977871	0.102281	0.106348	0.109885	0.112883	0.115322	0.117141	0.11827	0.118619	0.11808	0.116518	0.113828	0.110011	0.105149	0.0993103	0.0925568	0.0849667	0.0766229	0.0676614	0.0582977	0.0487207
48	-0.0449223	-0.0352798	-0.025559	-0.0159848	-0.00677609	0.00190953	0.00987429	0.01682	0.0224571	0.0264956	0.0287825	0.0292436	0.0277893	0.0243421	0.0188997	0.011563	0.00250676	-0.00814039	-0.0202282	-0.0334399	-0.047399	-0.0617622	-0.0762677	-0.0907504	-0.105057	-0.118971	-0.132268	-0.14472	-0.156073	-0.166083	-0.174627	-0.181577	-0.186773	-0.190094	-0.191439	-0.190704	-0.187834	-0.182835	-0.175792	-0.166883	-0.156348	-0.144445	-0.13148	-0.117748	-0.10353	-0.0890952	-0.0746852	-0.0604941	-0.046719
49	-0.199098	-0.19539	-0.191438	-0.187395	-0.183456	-0.179745	-0.176442	-0.173829	-0.172115	-0.171445	-0.171886	-0.17341	-0.176008	-0.179737	-0.184553	-0.190385	-0.197271	-0.205246	-0.214206	-0.223947	-0.234229	-0.244776	-0.255334	-0.265786	-0.276054	-0.286026	-0.295544	-0.304504	-0.312837	-0.320515	-0.327527	-0.333766	-0.339051	-0.343154	-0.345889	-0.34705	-0.346334	-0.343525	-0.338567	-0.331555	-0.322629	-0.311943	-0.299636	-0.285885	-0.270892	-0.254965	-0.238468	-0.221886	-0.205557
50	0.0294171	0.0332723	0.0375986	0.042351	0.0474431	0.0529696	0.058926	0.0651071	0.0714057	0.0777952	0.0843026	0.0908986	0.0974019	0.103605	0.109376	0.114602	0.119117	0.122775	0.125535	0.127463	0.128588	0.128871	0.128313	0.126942	0.124783	0.121765	0.117842	0.112903	0.106891	0.099788	0.0916401	0.0825388	0.0725504	0.0617068	0.0503221	0.0386874	0.0271074	0.0158305	0.00497652	-0.00546432	-0.0154846	-0.025163	-0.0345185	-0.043483	-0.0518699	-0.0593298	-0.0655299	-0.0702999	-0.0736506
51	-0.137492	-0.140206	-0.14336	-0.146854	-0.150566	-0.154377	-0.158195	-0.161914	-0.165517	-0.168985	-0.172272	-0.175337	-0.178091	-0.180488	-0.182546	-0.184308	-0.185809	-0.187058	-0.187994	-0.188519	-0.188644	-0.188442	-0.188004	-0.187486	-0.18694	-0.186292	-0.185496	-0.184586	-0.183541	-0.18223	-0.180455	-0.178138	-0.17526	-0.17185	-0.167975	-0.163703	-0.159115	-0.154293	-0.149327	-0.144354	-0.139507	-0.134828	-0.130352	-0.126124	-0.1221	-0.11819	-0.114366	-0.110662	-0.107121
52	0.184952	0.181191	0.176472	0.171248	0.165902	0.160748	0.155961	0.151629	0.147856	0.144776	0.142341	0.140721	0.139871	0.139769	0.140452	0.142028	0.144486	0.147705	0.151508	0.155642	0.159843	0.163988	0.168099	0.172254	0.176484	0.180759	0.184999	0.189107	0.193033	0.196692	0.199964	0.202708	0.204785	0.206015	0.206272	0.205524	0.203776	0.201	0.197129	0.192243	0.186332	0.179276	0.171004	0.161465	0.150698	0.138845	0.126095	0.112673	0.0988058
53	0.010012	0.0185458	0.0273034	0.0359777	0.044329	0.0522655	0.0597718	0.0667984	0.0732117	0.0788704	0.0836585	0.0874906	0.090302	0.0919313	0.0922379	0.0911222	0.0885503	0.0845181	0.0790194	0.0721018	0.0638391	0.0542896	0.0435019	0.0316056	0.0187912	0.00521576	-0.00893378	-0.0233675	-0.0377725	-0.0518838	-0.0654488	-0.0782284	-0.0899696	-0.100398	-0.109395	-0.116971	-0.123125	-0.127912	-0.131401	-0.133612	-0.134512	-0.134067	-0.132229	-0.128954	-0.124279	-0.118237	-0.110875	-0.102317	-0.0927928
54	0.0070231	0.00790073	0.0091657	0.0107912	0.0126638	0.0146381	0.016608	0.0185581	0.0204989	0.0223698	0.0240359	0.0253518	0.0262405	0.026696	0.0267607	0.0265251	0.0260088	0.025181	0.0239561	0.0222519	0.0199703	0.0169945	0.0132933	0.00891373	0.00394558	-0.00143172	-0.00701594	-0.0126264	-0.0180839	-0.0231759	-0.0276567	-0.0313637	-0.0342892	-0.0364241	-0.0377591	-0.0382254	-0.0377682	-0.0363919	-0.0341546	-0.0310822	-0.0271753	-0.0223932	-0.0166767	-0.00997796	-0.0023088	0.00622433	0.0154552	0.0251637	0.035079
55	-0.0287372	-0.026564	-0.0239883	-0.0209035	-0.0173541	-0.0135736	-0.00979588	-0.00613765	-0.00262775	0.00074148	0.00393846	0.00684246	0.0093245	0.0112853	0.0127413	0.0137951	0.0145684	0.0151385	0.0154706	0.0154985	0.0151894	0.0145021	0.0134748	0.0121744	0.0106595	0.00898955	0.00722858	0.00543433	0.00362804	0.00171811	-0.00032746	-0.00244129	-0.00452963	-0.00647436	-0.00817157	-0.00954083	-0.0105302	-0.0110472	-0.0109672	-0.0101953	-0.00877767	-0.00675953	-0.00405732	-0.00070258	0.00322994	0.00763766	0.0123213	0.017046	0.0216823
56	0.037462	0.0248597	0.0111176	-0.00347202	-0.018475	-0.0334145	-0.0479073	-0.0616003	-0.0741222	-0.0851219	-0.0942632	-0.101276	-0.106002	-0.108373	-0.108358	-0.105997	-0.101417	-0.0947649	-0.0861776	-0.0757397	-0.0636196	-0.0500887	-0.0354641	-0.0200978	-0.00436295	0.0114063	0.0268974	0.0417777	0.0557922	0.0687929	0.0806731	0.0914319	0.101028	0.109312	0.116113	0.121245	0.124631	0.126246	0.126126	0.124334	0.120968	0.116127	0.109993	0.102831	0.0948633	0.0862774	0.0771981	0.0677387	0.0581104
57	0.0240337	0.0279163	0.0302283	0.0310126	0.0303522	0.0283123	0.0249751	0.0204523	0.0149065	0.00852185	0.00146683	-0.0061563	-0.0143159	-0.0229278	-0.0318362	-0.0407792	-0.049502	-0.0578631	-0.0657083	-0.072838	-0.0790337	-0.084057	-0.0876979	-0.0897956	-0.0902087	-0.0888375	-0.0857119	-0.0808973	-0.074433	-0.0664486	-0.057102	-0.0465335	-0.034872	-0.022308	-0.0090741	0.00464143	0.0187419	0.0330779	0.0473968	0.0613752	0.0746494	0.0869382	0.0980215	0.107647	0.115583	0.121631	0.125636	0.127519	0.127244
58	-0.0497424	-0.0478289	-0.0453953	-0.0425014	-0.0391184	-0.0353506	-0.0313855	-0.0274419	-0.0236647	-0.0202444	-0.0173512	-0.015111	-0.0135979	-0.0127458	-0.0124996	-0.0129454	-0.0141133	-0.0159811	-0.0184445	-0.0213641	-0.0246109	-0.0280404	-0.0315517	-0.0352045	-0.0389754	-0.0426521	-0.0461576	-0.0494449	-0.0524845	-0.055165	-0.0572538	-0.0586188	-0.0593002	-0.0592272	-0.0583981	-0.0567399	-0.0542202	-0.0508142	-0.0465449	-0.0414473	-0.0355354	-0.0288758	-0.0215789	-0.0137415	-0.00532077	0.00368424	0.0131646	0.0230299	0.0332733
59	-0.0958042	-0.100858	-0.105895	-0.110828	-0.11563	-0.120372	-0.125183	-0.130099	-0.135021	-0.139751	-0.144138	-0.148125	-0.151718	-0.154939	-0.157831	-0.160407	-0.162658	-0.164597	-0.166247	-0.167623	-0.168635	-0.169215	-0.169414	-0.169246	-0.168698	-0.167734	-0.166278	-0.164255	-0.161612	-0.158363	-0.154569	-0.150337	-0.145818	-0.14117	-0.136509	-0.131902	-0.127388	-0.12293	-0.1184	-0.113735	-0.109002	-0.104362	-0.0998842	-0.095531	-0.0913271	-0.0872592	-0.083295	-0.0793971	-0.0756064
60	-0.00527356	-0.0090313	-0.0130521	-0.0171757	-0.0212676	-0.0251729	-0.0287381	-0.0317791	-0.0341741	-0.0358555	-0.0367376	-0.0367447	-0.0358716	-0.0341597	-0.0316845	-0.0285251	-0.0247302	-0.0203834	-0.0156219	-0.0106169	-0.00555011	-0.00061587	0.00410217	0.00853526	0.0125454	0.0159609	0.0186152	0.0203882	0.0211901	0.0208972	0.0194545	0.0168643	0.0132017	0.00860002	0.0032103	-0.00284973	-0.00948063	-0.016675	-0.0244624	-0.0327742	-0.0414701	-0.0503403	-0.059148	-0.0676184	-0.0755226	-0.0827001	-0.0889925	-0.0942912	-0.0985693
61	-0.0867522	-0.0898844	-0.0938002	-0.098428	-0.103767	-0.109754	-0.116268	-0.123061	-0.129828	-0.136277	-0.142249	-0.147687	-0.152521	-0.156678	-0.160021	-0.162362	-0.163518	-0.163367	-0.161834	-0.158941	-0.154719	-0.149152	-0.142252	-0.134123	-0.124975	-0.114993	-0.104367	-0.0933491	-0.0821076	-0.0707161	-0.0592922	-0.0480052	-0.0370178	-0.0264925	-0.0166276	-0.0076909	0.00012618	0.00678567	0.0123541	0.0168537	0.0202707	0.0225912	0.0238313	0.0240409	0.0232305	0.0214636	0.0187944	0.0153263	0.0111848
62	-0.0563285	-0.0556543	-0.054702	-0.0536381	-0.0525257	-0.0514085	-0.0502724	-0.0490546	-0.0477184	-0.0462775	-0.0448365	-0.0435268	-0.0425015	-0.0418454	-0.0416107	-0.0418078	-0.0424878	-0.0436976	-0.0454312	-0.0476824	-0.0504437	-0.0536503	-0.0572049	-0.061027	-0.065019	-0.0690389	-0.0729542	-0.0767643	-0.080461	-0.0839248	-0.0869839	-0.0895007	-0.091436	-0.0927797	-0.0935324	-0.093689	-0.0932355	-0.0922168	-0.0906687	-0.0885674	-0.0858851	-0.0826506	-0.0789516	-0.0749112	-0.0706624	-0.066322	-0.0618907	-0.0572895	-0.0524537
63	-0.0963764	-0.0959504	-0.0948937	-0.0931602	-0.0907154	-0.0876164	-0.083963	-0.0797811	-0.0751305	-0.0700709	-0.0646289	-0.0588654	-0.052892	-0.046825	-0.0408208	-0.035115	-0.0299836	-0.0256623	-0.0222521	-0.019706	-0.0179658	-0.0170841	-0.0170406	-0.0177216	-0.0190407	-0.0209527	-0.0233479	-0.026151	-0.0292561	-0.0324945	-0.0356807	-0.0386597	-0.0413598	-0.0436662	-0.0454679	-0.0467078	-0.0473739	-0.0475103	-0.0471123	-0.0460262	-0.0440432	-0.041037	-0.037055	-0.0322397	-0.0267769	-0.0208194	-0.0144949	-0.0079691	-0.00138682
64	-0.127305	-0.125892	-0.124238	-0.122505	-0.120864	-0.119375	-0.118013	-0.116789	-0.115585	-0.114306	-0.112932	-0.111489	-0.109991	-0.108382	-0.106613	-0.104681	-0.102505	-0.0999012	-0.096696	-0.0928289	-0.0883177	-0.0832279	-0.077625	-0.0715063	-0.0648533	-0.0576475	-0.0498972	-0.0416045	-0.0327673	-0.0233902	-0.0134717	-0.00304211	0.00784646	0.0191563	0.0308729	0.0429459	0.0552888	0.0678077	0.0804273	0.0930817	0.105586	0.117684	0.129143	0.139751	0.14934	0.157779	0.164955	0.170763	0.175127
65	0.0334954	0.0374756	0.0409567	0.0437772	0.0458286	0.0469992	0.0471489	0.0462037	0.0441603	0.0410339	0.0369234	0.0319192	0.0260681	0.019392	0.011958	0.00392734	-0.0045064	-0.0132129	-0.0220245	-0.0308001	-0.0394226	-0.0476856	-0.0554131	-0.062492	-0.0688071	-0.0742044	-0.0785156	-0.0816271	-0.0834778	-0.084143	-0.083646	-0.0820241	-0.0793399	-0.0756841	-0.0712034	-0.0660349	-0.0602372	-0.0538587	-0.0470014	-0.03983	-0.0324889	-0.0250933	-0.0177906	-0.0107368	-0.00407378	0.00206793	0.00762278	0.0125709	0.0169559
66	0.0972441	0.0994548	0.10056	0.100498	0.0992924	0.0969605	0.0935144	0.0890234	0.0835706	0.0773171	0.0704534	0.0630044	0.0549569	0.0463942	0.0374488	0.0282192	0.0188195	0.00942492	0.00028984	-0.00841965	-0.0166734	-0.0244839	-0.0318391	-0.0387221	-0.0450716	-0.0507883	-0.0558519	-0.060247	-0.0639824	-0.0671531	-0.0698545	-0.0721551	-0.0740745	-0.0756011	-0.0768051	-0.0778167	-0.0787623	-0.0797069	-0.0806215	-0.081511	-0.0824424	-0.0835462	-0.0849796	-0.0868153	-0.089038	-0.0915879	-0.0943936	-0.0974152	-0.100548
67	0.0693083	0.0697102	0.0699529	0.0701259	0.0702565	0.0703475	0.0703651	0.0702644	0.0700667	0.0698817	0.0698144	0.0698903	0.0700888	0.0703339	0.0705749	0.0707844	0.070992	0.0712076	0.0715632	0.0721982	0.073181	0.0745193	0.0761874	0.0782481	0.0808263	0.0839637	0.0876829	0.0919665	0.0967754	0.10205	0.107669	0.113392	0.119069	0.124614	0.129948	0.13501	0.139719	0.14401	0.147861	0.151268	0.154169	0.156561	0.158491	0.159915	0.160772	0.16101	0.160537	0.15938	0.15764
68	-0.0315932	-0.0222733	-0.0137994	-0.0061487	0.00066135	0.00660364	0.011678	0.0158462	0.0190626	0.0213424	0.022715	0.0232147	0.022898	0.0219312	0.0204984	0.0188138	0.0170529	0.015274	0.0135487	0.0119658	0.0104955	0.0090626	0.00769929	0.00648854	0.00550818	0.00478382	0.00432457	0.00413256	0.00413591	0.00426789	0.00450511	0.00485504	0.00535284	0.00602658	0.00681129	0.00756238	0.00812988	0.00837824	0.00816283	0.0073531	0.00584104	0.00354719	0.00049346	-0.00324387	-0.0075746	-0.0124191	-0.0177487	-0.0235528	-0.0297718
69	-0.0937682	-0.0915563	-0.0883079	-0.08401	-0.0787044	-0.0723936	-0.0650987	-0.0567963	-0.0474827	-0.03728	-0.0263854	-0.0148938	-0.00296527	0.00921191	0.0214742	0.0336131	0.0453542	0.0564214	0.0665574	0.0755497	0.0832761	0.0897453	0.0949954	0.0990183	0.101781	0.103284	0.103649	0.102979	0.101369	0.0989515	0.0958015	0.091983	0.0875613	0.0825155	0.0769324	0.0709572	0.064632	0.0580164	0.0512379	0.0443881	0.0375381	0.0308104	0.024262	0.0179927	0.0121501	0.00689409	0.00236275	-0.00139581	-0.00436251
70	0.0506917	0.042533	0.0345277	0.0267473	0.0192009	0.0119464	0.0050701	-0.00146384	-0.00779437	-0.0140955	-0.0204002	-0.0266594	-0.0327854	-0.0387629	-0.0446212	-0.0503825	-0.0560369	-0.061581	-0.0670554	-0.0724658	-0.0777924	-0.0830461	-0.0882149	-0.0932139	-0.0978677	-0.102047	-0.105696	-0.108835	-0.111455	-0.113471	-0.114775	-0.115347	-0.11522	-0.114436	-0.113036	-0.111092	-0.108638	-0.105729	-0.102456	-0.0989241	-0.0952768	-0.0916434	-0.0880555	-0.0844794	-0.0809485	-0.0775822	-0.0744723	-0.0716635	-0.0691126
71	0.0770575	0.0670558	0.0564409	0.0454888	0.0343497	0.0230444	0.0117406	0.00054368	-0.0104191	-0.0210284	-0.0311208	-0.0404687	-0.0488171	-0.0559335	-0.0616912	-0.0660672	-0.0691008	-0.0708532	-0.0714244	-0.0708494	-0.0690832	-0.0661035	-0.0619337	-0.0566773	-0.0504835	-0.0435341	-0.0359414	-0.0277953	-0.0192564	-0.0104844	-0.00166772	0.00692057	0.0149677	0.0222602	0.0286743	0.0340971	0.0385198	0.0420737	0.0448691	0.0470495	0.0486643	0.0495759	0.049688	0.0489212	0.0472346	0.0446508	0.0413265	0.0374876	0.0332971
72	-0.149659	-0.15214	-0.153958	-0.155069	-0.155544	-0.155458	-0.15492	-0.15407	-0.153048	-0.151976	-0.150951	-0.150053	-0.149345	-0.148852	-0.148638	-0.148778	-0.149315	-0.150219	-0.151473	-0.153143	-0.155371	-0.158254	-0.161832	-0.166059	-0.170876	-0.176274	-0.182205	-0.188427	-0.194694	-0.200848	-0.206726	-0.212238	-0.217354	-0.221963	-0.225855	-0.228804	-0.230652	-0.231251	-0.230494	-0.228346	-0.224766	-0.219837	-0.213726	-0.206539	-0.198361	-0.189265	-0.17931	-0.168658	-0.157507
73	-0.104995	-0.103885	-0.10297	-0.102356	-0.10221	-0.102735	-0.104065	-0.106188	-0.108999	-0.112374	-0.11614	-0.120145	-0.124272	-0.128467	-0.132734	-0.136925	-0.140815	-0.144149	-0.146681	-0.148238	-0.148739	-0.148088	-0.146142	-0.14285	-0.13827	-0.132515	-0.125679	-0.117902	-0.10935	-0.100233	-0.0906903	-0.0808301	-0.0708284	-0.060919	-0.0512862	-0.0420806	-0.0334701	-0.0256689	-0.0188429	-0.0130934	-0.00844768	-0.00484743	-0.00218408	-0.00031717	0.00084887	0.00135059	0.00120313	0.00044121	-0.00087373
74	-0.0569995	-0.065517	-0.0744027	-0.0834682	-0.0925978	-0.101711	-0.110683	-0.119286	-0.127266	-0.134371	-0.140373	-0.145122	-0.14852	-0.150449	-0.150802	-0.149502	-0.146491	-0.141751	-0.135354	-0.127384	-0.117882	-0.106932	-0.0947136	-0.0813283	-0.0668322	-0.0513539	-0.0350947	-0.0182865	-0.00120374	0.0158447	0.0326456	0.0490814	0.0650064	0.0801754	0.0943139	0.107174	0.118569	0.128295	0.136263	0.142427	0.146806	0.14947	0.150516	0.150017	0.148098	0.144979	0.140807	0.135674	0.129711
75	-0.0181734	-0.0202474	-0.0219236	-0.0231563	-0.0239095	-0.0241912	-0.0240031	-0.0233329	-0.022134	-0.0203875	-0.018111	-0.0152838	-0.0119206	-0.00808826	-0.00386832	0.00063019	0.00532581	0.0102115	0.0152996	0.0206411	0.0263242	0.0323974	0.0387682	0.0453102	0.051935	0.0586587	0.0655183	0.0724846	0.0794567	0.0863096	0.0929719	0.0994081	0.105551	0.111297	0.116596	0.121474	0.12596	0.130034	0.133607	0.136608	0.139026	0.14094	0.142412	0.143458	0.144104	0.144366	0.144278	0.143892	0.143223
76	-0.0445261	-0.035637	-0.0267581	-0.0180685	-0.00976207	-0.00202896	0.00491823	0.0108781	0.015765	0.0194754	0.0219324	0.0231342	0.0231278	0.0220021	0.0198209	0.016607	0.0123976	0.00725138	0.00126121	-0.00549451	-0.0128918	-0.0208344	-0.02923	-0.0379751	-0.046973	-0.0561734	-0.0654954	-0.074795	-0.0839348	-0.0927825	-0.101295	-0.109462	-0.117268	-0.124659	-0.131498	-0.137672	-0.143142	-0.147993	-0.152305	-0.156134	-0.159496	-0.162475	-0.165183	-0.167786	-0.170332	-0.172736	-0.174923	-0.176826	-0.178396
77	0.0187454	0.0167828	0.0149023	0.0130496	0.0111914	0.00939337	0.00773059	0.00621642	0.00482748	0.00349399	0.0020951	0.00051337	-0.00132408	-0.00339807	-0.00563085	-0.00793377	-0.0103137	-0.0128611	-0.0156492	-0.0186992	-0.0220072	-0.0255219	-0.0291513	-0.0327573	-0.0360816	-0.0389357	-0.0412385	-0.0429888	-0.0441957	-0.0448646	-0.0450139	-0.0447565	-0.0443055	-0.043797	-0.0433359	-0.0430107	-0.0429276	-0.0431364	-0.0435475	-0.0439976	-0.0443642	-0.0446564	-0.0449801	-0.0454637	-0.0462214	-0.0473587	-0.0489734	-0.0511892	-0.0540815
78	-0.075695	-0.0685382	-0.0601082	-0.0506618	-0.0405853	-0.0301196	-0.0196471	-0.00932672	0.00057711	0.00982479	0.0183314	0.025998	0.0326696	0.0381802	0.0424147	0.0453334	0.0468728	0.0468879	0.0452266	0.0417929	0.0365635	0.0296107	0.0211201	0.0113207	0.00041327	-0.0114248	-0.0239774	-0.0369724	-0.0500978	-0.0631092	-0.0757813	-0.0878896	-0.0992602	-0.109726	-0.119063	-0.127117	-0.133824	-0.139076	-0.142648	-0.144309	-0.143949	-0.14161	-0.137425	-0.131548	-0.124115	-0.115301	-0.105347	-0.0945246	-0.0831293
79	-0.0800464	-0.0824257	-0.0841203	-0.0851033	-0.085425	-0.0850247	-0.0839432	-0.0823152	-0.0802308	-0.0775891	-0.0743487	-0.0705117	-0.0660133	-0.0607964	-0.0549195	-0.0484779	-0.0416897	-0.0348938	-0.028383	-0.0222595	-0.0165622	-0.0113626	-0.00669348	-0.00262904	0.00084866	0.0037804	0.00618956	0.00804235	0.00934104	0.0102283	0.0108163	0.0109604	0.0104773	0.00925406	0.00732247	0.00480941	0.00181491	-0.00150309	-0.00496276	-0.00844343	-0.0118909	-0.0152936	-0.0185353	-0.0214424	-0.0239039	-0.0258076	-0.0270543	-0.0275737	-0.0273432
80	0.0576676	0.0515009	0.0453187	0.0391121	0.0329057	0.0268121	0.0209238	0.0152813	0.00993261	0.0049545	0.00050545	-0.00324427	-0.00608164	-0.00793539	-0.00891774	-0.00917679	-0.00886907	-0.00811889	-0.00700836	-0.00561104	-0.00400098	-0.00225032	-0.0004177	0.00145501	0.00339249	0.00545392	0.00769937	0.0101818	0.0128583	0.0155712	0.0180676	0.0200525	0.0213301	0.0218125	0.0215485	0.020654	0.019142	0.0169302	0.0139946	0.0103628	0.0061391	0.00148582	-0.00347617	-0.00870738	-0.0141935	-0.0199083	-0.0257942	-0.0318312	-0.0380598
81	0.106888	0.112463	0.117827	0.122986	0.127952	0.132774	0.137428	0.141836	0.145964	0.149778	0.153193	0.156145	0.15862	0.160684	0.162441	0.163995	0.165354	0.166484	0.167467	0.168442	0.169505	0.170727	0.172168	0.173838	0.175662	0.177578	0.179563	0.181593	0.183659	0.185694	0.187513	0.188916	0.189769	0.189985	0.189546	0.188457	0.186741	0.184534	0.182031	0.17933	0.176493	0.173622	0.170879	0.168325	0.165949	0.163763	0.161818	0.160164	0.158778
82	0.0918987	0.0845565	0.0772031	0.0700097	0.0630952	0.0565908	0.0506812	0.0455204	0.0411615	0.0375624	0.0347141	0.0325835	0.0311201	0.0303566	0.0303562	0.031108	0.0325185	0.0344565	0.0368309	0.0396378	0.0428755	0.0465715	0.0506837	0.0550679	0.0595565	0.0640282	0.0683816	0.0725462	0.0764508	0.0799739	0.0829836	0.0853796	0.0871232	0.0882441	0.0888073	0.088885	0.0885536	0.0878952	0.0869831	0.0858616	0.0845227	0.0829251	0.081152	0.0794137	0.0779168	0.0767952	0.0761576	0.0760918	0.0766496
83	-0.077376	-0.0686195	-0.0600364	-0.0517559	-0.0439565	-0.0367892	-0.0303014	-0.0245057	-0.0194683	-0.0152828	-0.0120819	-0.0100509	-0.00932227	-0.00991003	-0.0117929	-0.0149468	-0.0192971	-0.0247197	-0.0311414	-0.0384581	-0.0465476	-0.0552987	-0.0645642	-0.0741894	-0.0839743	-0.0937338	-0.103234	-0.112211	-0.120514	-0.128122	-0.135019	-0.14119	-0.146636	-0.151226	-0.154806	-0.157319	-0.158776	-0.159223	-0.158735	-0.157433	-0.155533	-0.153203	-0.150568	-0.14769	-0.144623	-0.141539	-0.138559	-0.135763	-0.133216
84	-0.249552	-0.24845	-0.246836	-0.244736	-0.242152	-0.239017	-0.235236	-0.230734	-0.225504	-0.219654	-0.213465	-0.207158	-0.200844	-0.194589	-0.188414	-0.182278	-0.17614	-0.170081	-0.16417	-0.158464	-0.153024	-0.1479	-0.143073	-0.138519	-0.13424	-0.130295	-0.126759	-0.123718	-0.121316	-0.119619	-0.118558	-0.118003	-0.117833	-0.118034	-0.11862	-0.119625	-0.121046	-0.122887	-0.125159	-0.127785	-0.130643	-0.133653	-0.13671	-0.139686	-0.142415	-0.144832	-0.146871	-0.148449	-0.14951
85	-0.123406	-0.125291	-0.126848	-0.128171	-0.129401	-0.130653	-0.131979	-0.133352	-0.134677	-0.135838	-0.136766	-0.137395	-0.137701	-0.137702	-0.137332	-0.136421	-0.134792	-0.132405	-0.129301	-0.125488	-0.12096	-0.115762	-0.110047	-0.103988	-0.0977892	-0.0916213	-0.0855534	-0.079649	-0.074002	-0.0687323	-0.0639554	-0.0596824	-0.0558988	-0.0525447	-0.0495942	-0.046993	-0.0446662	-0.0425547	-0.0405297	-0.0384109	-0.0361383	-0.0337672	-0.0312455	-0.0285697	-0.0258535	-0.0232182	-0.0207638	-0.018589	-0.016769
86	0.207434	0.204167	0.199866	0.194591	0.188364	0.181256	0.173438	0.165073	0.156312	0.147306	0.138212	0.129223	0.120542	0.11238	0.104921	0.0983185	0.0926676	0.0880434	0.0845544	0.0823148	0.0813373	0.0815862	0.0829616	0.085292	0.088344	0.0919134	0.095903	0.100202	0.104671	0.109183	0.113548	0.117527	0.120926	0.123589	0.125495	0.126659	0.127068	0.126553	0.124941	0.122108	0.118056	0.112898	0.106693	0.0994501	0.0912539	0.0822414	0.0726318	0.0626561	0.0525383
87	0.0254792	0.0287543	0.0322863	0.0359416	0.039524	0.0427576	0.0453555	0.047203	0.0482355	0.0484509	0.0478253	0.0463424	0.0439888	0.0407584	0.036662	0.031836	0.0264518	0.0207308	0.0149601	0.00936298	0.00403215	-0.00101251	-0.00574195	-0.0101149	-0.0140582	-0.0174949	-0.0203265	-0.022472	-0.0239417	-0.0248039	-0.025129	-0.0250056	-0.0245008	-0.023669	-0.0225531	-0.0211691	-0.0195261	-0.0177342	-0.0159378	-0.0142823	-0.0128469	-0.0116608	-0.0107512	-0.0101989	-0.0100823	-0.0104574	-0.011404	-0.0129363	-0.0149566
88	-0.0284071	-0.020195	-0.0127152	-0.00618139	-0.00080341	0.00339469	0.00650094	0.00861013	0.00986297	0.0103629	0.0101259	0.00908387	0.00720836	0.00450541	0.00093916	-0.00342551	-0.00847219	-0.0140879	-0.0201523	-0.0265192	-0.0330285	-0.03958	-0.0461055	-0.0526103	-0.0590527	-0.0654075	-0.0715947	-0.0774525	-0.0828369	-0.0876874	-0.0920253	-0.0959934	-0.0997198	-0.103203	-0.106363	-0.109147	-0.111613	-0.113783	-0.115635	-0.11718	-0.118451	-0.119508	-0.120394	-0.121098	-0.121629	-0.122088	-0.122613	-0.123304	-0.12425
89	0.0750649	0.0724844	0.0697298	0.0668116	0.0637329	0.0604633	0.0570159	0.0533713	0.0494721	0.0452649	0.0406743	0.0357509	0.0305604	0.0250809	0.0193774	0.0135937	0.00789598	0.00241088	-0.00275757	-0.00759617	-0.0121422	-0.0163455	-0.0199675	-0.0228127	-0.0248474	-0.0261119	-0.026694	-0.0266807	-0.026145	-0.0251276	-0.0236146	-0.0215379	-0.0188249	-0.0154529	-0.011511	-0.00712912	-0.0024611	0.00234915	0.0071591	0.0118153	0.0161603	0.0200351	0.0233577	0.0260886	0.0282138	0.0297296	0.0306869	0.0311528	0.0311539
90	-0.0378592	-0.0477542	-0.0586835	-0.070306	-0.0823237	-0.0944145	-0.106334	-0.117836	-0.128642	-0.138595	-0.147593	-0.155527	-0.162287	-0.167785	-0.171975	-0.174843	-0.176383	-0.176556	-0.175345	-0.172853	-0.169248	-0.16478	-0.159658	-0.154032	-0.148036	-0.141751	-0.135274	-0.128792	-0.122459	-0.116395	-0.110748	-0.105584	-0.10092	-0.0967544	-0.0931975	-0.0904286	-0.0885903	-0.0876827	-0.0875742	-0.0880893	-0.0890769	-0.0903685	-0.0917991	-0.0933722	-0.0949833	-0.096444	-0.0976238	-0.0984224	-0.0986737
91	0.112113	0.102373	0.0919534	0.0808818	0.0691744	0.0570075	0.0446792	0.0325662	0.0210879	0.0106366	0.00138769	-0.00661619	-0.0132997	-0.0185192	-0.0221976	-0.0242872	-0.0247537	-0.0235489	-0.0206568	-0.0160838	-0.00998183	-0.00251912	0.00606551	0.0155506	0.0257614	0.0365876	0.0479276	0.0596297	0.0715045	0.0834006	0.0951681	0.106581	0.117319	0.127128	0.135884	0.143516	0.150002	0.155358	0.159561	0.162606	0.164447	0.165042	0.164348	0.162354	0.159125	0.154789	0.149564	0.143744	0.137578
92	0.158421	0.160963	0.16191	0.161357	0.159461	0.156397	0.152343	0.147566	0.142332	0.136866	0.131359	0.126004	0.120988	0.11645	0.112511	0.109322	0.107079	0.105984	0.106189	0.107777	0.110752	0.115067	0.120639	0.127336	0.13505	0.14368	0.153095	0.163103	0.173451	0.183857	0.194039	0.203721	0.212586	0.220336	0.226854	0.231951	0.235352	0.236824	0.236292	0.233749	0.229242	0.22288	0.214767	0.204948	0.193432	0.180313	0.165805	0.150114	0.133473
93	-0.0297744	-0.0235962	-0.0183853	-0.0142164	-0.0111126	-0.00904902	-0.00800173	-0.00799594	-0.00903221	-0.0110663	-0.0139638	-0.0175827	-0.0218073	-0.0264715	-0.0313886	-0.0364227	-0.0415345	-0.0466337	-0.051609	-0.0563166	-0.0606063	-0.0642793	-0.0671271	-0.0689748	-0.0697074	-0.0692344	-0.0674072	-0.0640915	-0.0592434	-0.0528502	-0.044986	-0.0357996	-0.02551	-0.0143065	-0.00234653	0.0102112	0.0231862	0.0363126	0.049243	0.0616685	0.0732595	0.08367	0.0926109	0.0998776	0.105298	0.108676	0.109926	0.109129	0.106363
94	-0.0831152	-0.0869598	-0.09079	-0.0946458	-0.0985328	-0.10236	-0.106031	-0.109467	-0.112584	-0.115343	-0.117667	-0.119482	-0.1208	-0.121652	-0.121938	-0.121469	-0.120137	-0.118037	-0.115408	-0.112554	-0.109748	-0.107176	-0.105009	-0.103386	-0.102291	-0.101692	-0.101598	-0.102071	-0.103241	-0.10513	-0.107645	-0.110669	-0.114099	-0.117822	-0.121764	-0.125757	-0.129514	-0.132776	-0.135376	-0.137213	-0.138238	-0.138436	-0.137735	-0.13605	-0.133368	-0.129694	-0.125089	-0.119626	-0.113424
95	-0.226644	-0.215601	-0.202728	-0.188332	-0.172806	-0.156563	-0.140001	-0.123469	-0.107322	-0.0919163	-0.0776445	-0.0648867	-0.0539279	-0.0449597	-0.0380853	-0.0333592	-0.0307365	-0.0301671	-0.0316055	-0.0349224	-0.0398996	-0.0463228	-0.0540589	-0.0630199	-0.0730694	-0.0839045	-0.095118	-0.106343	-0.117214	-0.127491	-0.136951	-0.145297	-0.152293	-0.157797	-0.161733	-0.164041	-0.164686	-0.163654	-0.160844	-0.156173	-0.149705	-0.141564	-0.131925	-0.121029	-0.109178	-0.0967137	-0.0839946	-0.0713536	-0.0591835
96	0.0277017	0.0324131	0.0366853	0.0404897	0.0437288	0.0462573	0.047961	0.0488293	0.0489687	0.0485261	0.0476299	0.0463583	0.0448022	0.0431697	0.0416734	0.0404417	0.0395637	0.0390987	0.0390855	0.039532	0.0404318	0.0417558	0.043518	0.0457598	0.0484681	0.0516288	0.055229	0.0592166	0.0635195	0.0680238	0.0725921	0.0771066	0.0814529	0.085447	0.0889097	0.091744	0.0938571	0.0951973	0.0957194	0.0953499	0.0940499	0.0918088	0.0886214	0.084496	0.0794495	0.0735559	0.0669054	0.0595709	0.0516058
97	-0.0474116	-0.0424216	-0.0372995	-0.0322863	-0.027639	-0.0235318	-0.0199895	-0.016954	-0.0142891	-0.0118798	-0.00964035	-0.00760808	-0.00584506	-0.00433087	-0.00303173	-0.00185333	-0.00070491	0.0004017	0.00139638	0.00211016	0.00239034	0.00213988	0.00128631	-0.00024037	-0.00246818	-0.00534551	-0.00873538	-0.0124309	-0.0162875	-0.0202399	-0.0243105	-0.0285138	-0.0327689	-0.0371153	-0.041522	-0.046004	-0.0505166	-0.0550347	-0.0595087	-0.0639119	-0.0681947	-0.0722513	-0.0759522	-0.0791691	-0.0818352	-0.0839135	-0.0853905	-0.0863247	-0.0868517
98	-0.121476	-0.121917	-0.122404	-0.122979	-0.123663	-0.124482	-0.12541	-0.126444	-0.127636	-0.129036	-0.130626	-0.132282	-0.133849	-0.135225	-0.136327	-0.137073	-0.137407	-0.137312	-0.136782	-0.135787	-0.134259	-0.132169	-0.12952	-0.126363	-0.122677	-0.118441	-0.113632	-0.108229	-0.102247	-0.095806	-0.0890389	-0.0820233	-0.0747605	-0.0672793	-0.0596073	-0.0518009	-0.0439821	-0.0363499	-0.0290745	-0.0222838	-0.0160805	-0.0105101	-0.00560582	-0.00144313	0.00194311	0.00465298	0.00680625	0.00838694	0.0093943
99	-0.106167	-0.102881	-0.0993219	-0.095443	-0.091159	-0.0865259	-0.0817194	-0.0769549	-0.0724133	-0.0682143	-0.0645216	-0.0615049	-0.0592188	-0.0577243	-0.0570739	-0.0572912	-0.0582875	-0.0599018	-0.0619776	-0.0643945	-0.0670677	-0.0699241	-0.0729016	-0.0759702	-0.0790507	-0.0820234	-0.0847524	-0.0872031	-0.0893879	-0.0912905	-0.0928913	-0.0941904	-0.0951429	-0.0955965	-0.0954129	-0.0946435	-0.0933573	-0.0915892	-0.0893207	-0.0864909	-0.0831017	-0.0792244	-0.0749782	-0.0705094	-0.0659927	-0.0615731	-0.0573179	-0.0532278	-0.0493326
100	-0.0119113	-0.0173383	-0.023063	-0.0289114	-0.0348635	-0.0409028	-0.0469586	-0.0528888	-0.0584273	-0.0633353	-0.0674151	-0.0705092	-0.072609	-0.0738164	-0.07422	-0.0738728	-0.0727114	-0.0705913	-0.0674667	-0.0633852	-0.0584145	-0.052706	-0.0464483	-0.0398501	-0.0330614	-0.0261574	-0.0191768	-0.0121637	-0.00523178	0.00142111	0.00764791	0.0134012	0.0185971	0.0231203	0.0268706	0.0298421	0.0320468	0.0335124	0.0342282	0.0341212	0.033245	0.0317005	0.0296332	0.0271603	0.0243954	0.0215293	0.0187086	0.0159915	0.0134551
average	-0.00583239	-0.00572613	-0.00566485	-0.00565442	-0.00569711	-0.00579425	-0.0059465	-0.00615251	-0.00640873	-0.00670918	-0.00704658	-0.00741336	-0.0077976	-0.00818662	-0.00856933	-0.00893351	-0.00926831	-0.00956797	-0.00982398	-0.0100249	-0.0101605	-0.0102276	-0.0102268	-0.0101589	-0.0100219	-0.00981479	-0.00953707	-0.00918972	-0.00877958	-0.00831734	-0.0078132	-0.00727465	-0.00670869	-0.00612454	-0.00553328	-0.00494446	-0.00437021	-0.00382436	-0.00331506	-0.00284952	-0.00243281	-0.00206962	-0.00176391	-0.00152122	-0.00134945	-0.00125165	-0.00122586	-0.00126648	-0.0013688
g	parallel R2 from S2
index/time	0.5	1	1.5	2	2.5	3	3.5	4	4.5	5	5.5	6	6.5	7	7.5	8	8.5	9	9.5	10	10.5	11	11.5	12	12.5	13	13.5	14	14.5	15	15.5	16	16.5	17	17.5	18	18.5	19	19.5	20	20.5	21	21.5	22	22.5	23	23.5	24	24.5
1	3.36094	3.36012	3.35963	3.35954	3.35997	3.36101	3.36261	3.36468	3.36714	3.36989	3.37286	3.37598	3.37913	3.38224	3.38521	3.38798	3.39053	3.39286	3.39495	3.3968	3.39844	3.39992	3.40129	3.40261	3.40401	3.40559	3.40739	3.40938	3.41151	3.41369	3.41582	3.4178	3.4196	3.42122	3.42266	3.42395	3.4251	3.42611	3.42705	3.42797	3.42892	3.42996	3.4311	3.43242	3.434	3.43591	3.43818	3.44079	3.44368
2	3.38234	3.38388	3.3868	3.39088	3.39588	3.40157	3.4078	3.41456	3.42189	3.42986	3.4384	3.4474	3.45662	3.46573	3.47446	3.48269	3.49043	3.4979	3.50542	3.51329	3.52171	3.53064	3.53981	3.54881	3.55721	3.56472	3.57118	3.57654	3.58091	3.5844	3.58712	3.58911	3.59035	3.59078	3.59043	3.58937	3.58774	3.58587	3.58418	3.58317	3.5832	3.58437	3.58659	3.5896	3.59308	3.59678	3.6005	3.60413	3.60764
3	3.55635	3.55252	3.54861	3.54456	3.54031	3.53583	3.53115	3.52645	3.52186	3.51746	3.5133	3.50948	3.50609	3.50323	3.50102	3.49958	3.499	3.49932	3.50051	3.50247	3.50508	3.5082	3.51166	3.51527	3.51882	3.52213	3.52503	3.52747	3.52949	3.53111	3.53239	3.53337	3.53413	3.53481	3.53563	3.53679	3.53842	3.54058	3.54318	3.54611	3.54918	3.55214	3.55478	3.55692	3.55844	3.5593	3.55946	3.55888	3.55757
4	3.22964	3.22394	3.21793	3.21153	3.20472	3.19755	3.19009	3.18241	3.17457	3.16667	3.15883	3.15121	3.14392	3.13713	3.13098	3.12565	3.12121	3.11776	3.11534	3.11391	3.11332	3.1134	3.11399	3.11499	3.1163	3.11783	3.11956	3.12151	3.1237	3.12615	3.12889	3.132	3.1356	3.1398	3.14469	3.15035	3.15688	3.16436	3.17284	3.18219	3.19222	3.20272	3.2135	3.22436	3.23512	3.24558	3.25555	3.2649	3.27357
5	3.39504	3.39405	3.39259	3.39068	3.38842	3.38596	3.38344	3.38099	3.37863	3.37633	3.37406	3.37171	3.36923	3.36656	3.3637	3.36065	3.3574	3.35389	3.35007	3.34591	3.34145	3.33679	3.33206	3.32737	3.32283	3.31853	3.31464	3.31129	3.30864	3.30684	3.30602	3.30624	3.30747	3.30961	3.31259	3.31627	3.32052	3.32518	3.33006	3.33492	3.33954	3.34378	3.34753	3.35069	3.35319	3.35504	3.35629	3.35709	3.35764
6	3.60424	3.6086	3.61259	3.61633	3.61995	3.62358	3.62735	3.63139	3.63585	3.64081	3.64632	3.65233	3.65876	3.6655	3.67246	3.67952	3.68657	3.69351	3.70027	3.70681	3.71311	3.71921	3.72518	3.73105	3.73686	3.74268	3.74856	3.7545	3.76042	3.76623	3.77181	3.77702	3.78168	3.78569	3.78894	3.79137	3.79287	3.79336	3.7928	3.79119	3.78867	3.78539	3.78153	3.77724	3.7727	3.76808	3.76358	3.75935	3.75547
7	3.62911	3.63174	3.63413	3.63628	3.6382	3.6399	3.64149	3.64306	3.64465	3.64625	3.64783	3.64936	3.65076	3.65192	3.65273	3.65312	3.65304	3.65246	3.6514	3.64994	3.64816	3.64615	3.64405	3.64197	3.64001	3.63832	3.637	3.63619	3.63598	3.63644	3.63763	3.63957	3.64226	3.64564	3.64963	3.65417	3.65914	3.66442	3.6699	3.67551	3.68118	3.68684	3.6925	3.69827	3.70428	3.71062	3.7173	3.72433	3.73169
8	4.04759	4.0545	4.06103	4.06715	4.07289	4.07836	4.08368	4.08902	4.0946	4.10065	4.10741	4.1151	4.12385	4.13361	4.14421	4.15534	4.1666	4.17759	4.18783	4.19693	4.20467	4.21099	4.21586	4.2192	4.22103	4.22141	4.22052	4.21862	4.21601	4.21297	4.20973	4.20644	4.20323	4.20022	4.19742	4.19475	4.192	4.18898	4.18549	4.18137	4.17651	4.17092	4.16467	4.15792	4.15084	4.14365	4.13666	4.13015	4.1244
9	3.92002	3.92043	3.92057	3.92034	3.91971	3.91874	3.91754	3.91623	3.91497	3.91383	3.91282	3.91191	3.91107	3.91027	3.9095	3.90882	3.90827	3.90787	3.90759	3.90743	3.90735	3.90728	3.90714	3.90685	3.90636	3.90564	3.90472	3.90363	3.90242	3.90113	3.89974	3.89824	3.89661	3.89486	3.89305	3.8912	3.88932	3.88746	3.88568	3.88406	3.88267	3.88156	3.8807	3.88001	3.87935	3.87866	3.8779	3.87705	3.87612
10	3.72886	3.73274	3.7357	3.73772	3.73883	3.73908	3.73855	3.73735	3.73557	3.73335	3.73082	3.7281	3.7253	3.72259	3.72014	3.718	3.71611	3.71433	3.71244	3.71025	3.70759	3.70433	3.70034	3.69551	3.68975	3.68306	3.67557	3.66742	3.6588	3.64986	3.64075	3.63159	3.62248	3.61355	3.60493	3.59679	3.58927	3.58242	3.57617	3.5704	3.56494	3.55963	3.55434	3.549	3.54361	3.53823	3.53293	3.52782	3.52301
11	3.75783	3.76411	3.76947	3.77397	3.77786	3.78151	3.78524	3.78932	3.79385	3.79876	3.80384	3.80877	3.81326	3.81701	3.81975	3.82127	3.82143	3.82019	3.81755	3.81358	3.80837	3.802	3.7947	3.7868	3.77872	3.77094	3.76391	3.75792	3.75312	3.74948	3.74689	3.74513	3.74393	3.74303	3.74216	3.74111	3.73967	3.73769	3.7351	3.73191	3.72814	3.7239	3.71939	3.71491	3.71081	3.70744	3.70511	3.70406	3.70442
12	3.86378	3.86344	3.86245	3.86076	3.85836	3.85551	3.85228	3.84885	3.84523	3.84148	3.83767	3.8339	3.83031	3.8271	3.8244	3.82228	3.82067	3.81944	3.81838	3.81739	3.81632	3.81503	3.81337	3.81126	3.80865	3.80553	3.80187	3.79765	3.7929	3.78779	3.7826	3.77758	3.77293	3.76882	3.76536	3.76258	3.76046	3.75887	3.7577	3.75684	3.75622	3.75577	3.75544	3.75515	3.75486	3.75461	3.75445	3.75442	3.75452
13	3.4062	3.40627	3.40633	3.40663	3.40752	3.40935	3.41245	3.41699	3.42288	3.42987	3.43754	3.44548	3.45334	3.46086	3.46786	3.47418	3.47965	3.48411	3.48748	3.48974	3.49099	3.49141	3.49122	3.49059	3.48973	3.48887	3.48825	3.48813	3.48874	3.49023	3.4926	3.49571	3.49937	3.50339	3.50756	3.51173	3.51579	3.51962	3.52312	3.52626	3.52902	3.53145	3.5336	3.53557	3.53747	3.5395	3.54191	3.54497	3.549
14	3.3084	3.31245	3.31684	3.32174	3.32735	3.33375	3.34097	3.34893	3.35742	3.3662	3.37497	3.38349	3.39155	3.39897	3.40556	3.41113	3.41553	3.41865	3.42043	3.42087	3.42004	3.41808	3.41523	3.41177	3.408	3.40424	3.40076	3.39772	3.39515	3.39301	3.3912	3.38962	3.38821	3.38689	3.38565	3.38442	3.38312	3.3816	3.37966	3.37716	3.37405	3.3704	3.36637	3.36213	3.35786	3.35379	3.35013	3.34709	3.34482
15	3.71173	3.71245	3.71372	3.71546	3.71756	3.71987	3.72226	3.72468	3.72707	3.72939	3.73167	3.73393	3.7362	3.73854	3.74105	3.74379	3.74678	3.74995	3.75326	3.75672	3.76039	3.76441	3.76895	3.77412	3.77998	3.78651	3.79366	3.80131	3.80933	3.81765	3.82627	3.83514	3.8442	3.85343	3.86283	3.87241	3.88217	3.89201	3.90188	3.91178	3.92174	3.93178	3.94197	3.95235	3.96293	3.97368	3.98453	3.99538	4.00617
16	4.05166	4.05116	4.05015	4.04862	4.04659	4.04402	4.04087	4.03714	4.03292	4.02833	4.02344	4.01829	4.01305	4.00788	4.00299	3.99865	3.99504	3.99223	3.99024	3.98901	3.98837	3.98812	3.98812	3.98829	3.98854	3.98881	3.98903	3.98912	3.989	3.98861	3.98791	3.98696	3.98582	3.98467	3.98374	3.98326	3.98339	3.98411	3.98538	3.98706	3.9889	3.99068	3.99227	3.99358	3.99457	3.99528	3.99577	3.99608	3.99615
17	3.4703	3.46834	3.46625	3.46411	3.46199	3.45994	3.458	3.45614	3.45427	3.45229	3.45009	3.44769	3.44521	3.44292	3.44116	3.44018	3.44001	3.44045	3.44122	3.44208	3.44277	3.44318	3.44332	3.4433	3.44324	3.44319	3.44318	3.4432	3.44322	3.44323	3.44322	3.44327	3.44343	3.44386	3.44475	3.44629	3.44862	3.45179	3.45563	3.45984	3.46411	3.46822	3.47205	3.47551	3.47858	3.4813	3.48373	3.48599	3.4882
18	3.69089	3.67963	3.66913	3.65938	3.65034	3.6419	3.6339	3.62615	3.61852	3.61091	3.60325	3.59549	3.58769	3.57995	3.57234	3.56494	3.55795	3.55163	3.54628	3.54214	3.53945	3.53844	3.53928	3.54204	3.54659	3.55257	3.55949	3.56691	3.57444	3.58178	3.58867	3.59487	3.6002	3.60456	3.60784	3.60999	3.611	3.61102	3.61027	3.60906	3.60773	3.60657	3.6058	3.60556	3.60595	3.60693	3.60833	3.60987	3.6113
19	3.60402	3.60291	3.60152	3.59986	3.59793	3.59574	3.59335	3.59079	3.58808	3.58523	3.5823	3.57932	3.57635	3.57343	3.57055	3.56768	3.56477	3.56179	3.55874	3.55565	3.55254	3.54946	3.54645	3.54352	3.54071	3.53806	3.53559	3.53334	3.53138	3.52977	3.52858	3.52778	3.52733	3.52722	3.52743	3.52795	3.52871	3.52963	3.53062	3.53164	3.53271	3.53379	3.53485	3.53586	3.53675	3.53745	3.53795	3.53823	3.53826
20	4.20227	4.19268	4.18425	4.17721	4.17167	4.16753	4.16451	4.16222	4.16027	4.15826	4.15587	4.15285	4.14907	4.14449	4.13913	4.13303	4.12621	4.1187	4.11062	4.10211	4.09339	4.08468	4.07625	4.06829	4.06108	4.05477	4.04936	4.04465	4.04036	4.03617	4.03186	4.02721	4.02206	4.01637	4.01022	4.00375	3.99712	3.99048	3.98401	3.9779	3.97242	3.96787	3.96454	3.96267	3.96242	3.96387	3.96703	3.97182	3.97805
21	4.2486	4.25027	4.25201	4.25396	4.25615	4.2585	4.26087	4.26314	4.26526	4.26717	4.26884	4.27023	4.27131	4.27202	4.27233	4.2722	4.27166	4.27072	4.26944	4.2679	4.26618	4.26436	4.26245	4.26051	4.25852	4.25645	4.25427	4.25193	4.24936	4.24643	4.24299	4.23898	4.23438	4.22919	4.22342	4.21711	4.21032	4.20313	4.19562	4.18789	4.18002	4.17207	4.16413	4.1562	4.14827	4.14033	4.1324	4.12448	4.11652
22	3.59299	3.5868	3.58045	3.57405	3.56778	3.56177	3.55617	3.55113	3.54676	3.54312	3.54026	3.53822	3.53696	3.53637	3.53631	3.53655	3.53684	3.53696	3.53672	3.53602	3.53489	3.53342	3.53168	3.52977	3.52786	3.52616	3.52489	3.52422	3.52438	3.52562	3.5282	3.53228	3.53786	3.54479	3.5528	3.56165	3.57111	3.58094	3.5909	3.60078	3.61043	3.61981	3.62885	3.63755	3.64594	3.6541	3.66222	3.67054	3.67931
23	3.85885	3.85742	3.85596	3.85445	3.85297	3.85168	3.85069	3.85013	3.85011	3.8507	3.85186	3.85345	3.85531	3.85725	3.8591	3.86072	3.86199	3.86289	3.8634	3.86348	3.86312	3.86228	3.86094	3.85905	3.85663	3.85374	3.85046	3.84689	3.8432	3.83959	3.8363	3.8335	3.83132	3.82984	3.82908	3.82901	3.82961	3.83088	3.83283	3.83537	3.83833	3.84161	3.84526	3.84917	3.85325	3.85723	3.86105	3.86476	3.86848
24	3.20591	3.20674	3.20782	3.20893	3.20992	3.21066	3.21103	3.21091	3.21027	3.20916	3.20766	3.20588	3.204	3.20224	3.20083	3.20003	3.20009	3.20128	3.20378	3.20765	3.2128	3.21907	3.22626	3.23418	3.24263	3.25142	3.26028	3.26896	3.27728	3.28515	3.29255	3.29954	3.30619	3.31261	3.31892	3.32526	3.33177	3.33859	3.34585	3.35362	3.36193	3.37071	3.37985	3.38921	3.39865	3.40805	3.41737	3.42651	3.43537
25	3.91295	3.90974	3.90722	3.9054	3.90417	3.9034	3.90291	3.90246	3.90177	3.90061	3.89887	3.89648	3.89343	3.88975	3.88554	3.88092	3.87607	3.87118	3.86641	3.86195	3.858	3.85483	3.85268	3.85166	3.85174	3.85274	3.85441	3.85649	3.8587	3.86082	3.86262	3.86394	3.86466	3.86469	3.86401	3.8627	3.8609	3.85884	3.85673	3.85478	3.85321	3.85223	3.85205	3.85282	3.85446	3.85675	3.85935	3.86188	3.86403
26	3.57869	3.57621	3.57368	3.57111	3.56859	3.56627	3.56431	3.56283	3.56189	3.56158	3.56196	3.56309	3.56499	3.5677	3.57128	3.57582	3.58136	3.58781	3.59502	3.60284	3.61111	3.61969	3.62843	3.63722	3.64595	3.65457	3.66302	3.67132	3.67954	3.6877	3.69575	3.70364	3.71132	3.71881	3.72615	3.73341	3.74068	3.748	3.75533	3.76258	3.76962	3.77632	3.78256	3.78826	3.79341	3.79799	3.80206	3.80564	3.80879
27	3.47918	3.48949	3.4992	3.50824	3.51665	3.52448	3.5317	3.53827	3.54417	3.54939	3.55399	3.55805	3.5617	3.5651	3.56845	3.57192	3.57559	3.57937	3.58312	3.58663	3.58973	3.59229	3.59424	3.59549	3.59606	3.59594	3.59516	3.5938	3.59196	3.58978	3.58737	3.58486	3.58238	3.58009	3.57815	3.57668	3.57577	3.57543	3.57561	3.57634	3.57765	3.57956	3.58205	3.58507	3.58853	3.59235	3.59648	3.6009	3.60558
28	4.08408	4.07596	4.06835	4.06149	4.05556	4.05067	4.04676	4.04368	4.04126	4.0393	4.03758	4.03596	4.03434	4.03261	4.03071	4.02861	4.02635	4.02394	4.02147	4.01908	4.017	4.0155	4.01491	4.01549	4.01733	4.0203	4.02417	4.02866	4.03346	4.03825	4.04277	4.04681	4.05015	4.05262	4.05412	4.05457	4.05395	4.05245	4.05024	4.04755	4.04461	4.0417	4.03912	4.03717	4.03607	4.03592	4.03666	4.03814	4.04022
29	4.01686	4.00689	3.99641	3.98536	3.97378	3.96171	3.94911	3.93598	3.92233	3.90828	3.89403	3.87982	3.86591	3.85255	3.83996	3.82843	3.81818	3.80935	3.80199	3.79604	3.7914	3.78791	3.78541	3.78375	3.78284	3.78258	3.78285	3.78352	3.78445	3.78547	3.78639	3.78707	3.78742	3.78746	3.78728	3.78708	3.78708	3.78738	3.78814	3.78948	3.7913	3.79346	3.7958	3.79816	3.80035	3.80229	3.80416	3.80607	3.80797
30	3.97761	3.97384	3.97081	3.96851	3.96679	3.96539	3.96409	3.96268	3.96101	3.959	3.95658	3.95371	3.95044	3.94687	3.94307	3.93912	3.93508	3.93105	3.92719	3.92372	3.92091	3.919	3.91816	3.91846	3.9198	3.92199	3.92478	3.92799	3.93143	3.93491	3.93833	3.94163	3.94477	3.94771	3.95045	3.953	3.95537	3.95761	3.95983	3.9622	3.96496	3.96845	3.97291	3.97848	3.98516	3.99292	4.00167	4.01121	4.02125
31	3.65999	3.66006	3.65997	3.6597	3.6592	3.65843	3.65734	3.65597	3.65442	3.6529	3.65158	3.65057	3.64997	3.64986	3.65022	3.65095	3.65189	3.65298	3.65422	3.65557	3.65701	3.65852	3.66008	3.6617	3.66339	3.66516	3.66698	3.66882	3.67068	3.67265	3.67481	3.67726	3.68012	3.68336	3.68691	3.69065	3.69447	3.69827	3.70207	3.7059	3.70975	3.71346	3.71688	3.71988	3.72235	3.72421	3.72546	3.72618	3.72649
32	3.57654	3.5698	3.56397	3.55919	3.55559	3.55315	3.55174	3.55128	3.55177	3.55315	3.55533	3.55814	3.5614	3.56491	3.56855	3.57228	3.57602	3.57971	3.58324	3.58652	3.58956	3.59243	3.59519	3.59795	3.60078	3.60365	3.6064	3.60883	3.6108	3.61225	3.61309	3.61324	3.61259	3.61106	3.60856	3.60515	3.60102	3.59636	3.59138	3.58623	3.58107	3.57601	3.57114	3.56654	3.56232	3.55862	3.55554	3.5531	3.55125
33	3.43929	3.44122	3.44301	3.44469	3.44626	3.44762	3.44867	3.44935	3.44959	3.44934	3.44863	3.44757	3.44625	3.44476	3.44325	3.44181	3.44054	3.43948	3.43867	3.43809	3.43773	3.43753	3.43743	3.43736	3.43728	3.43717	3.43704	3.43694	3.43693	3.43711	3.43749	3.43808	3.43888	3.43994	3.44127	3.44297	3.44508	3.44763	3.45057	3.45386	3.45749	3.46143	3.46562	3.47001	3.47463	3.47952	3.48473	3.49025	3.49604
34	3.66866	3.67182	3.67568	3.68019	3.68521	3.69058	3.69613	3.70165	3.70698	3.71193	3.71632	3.72001	3.7229	3.72493	3.72614	3.72662	3.72655	3.72617	3.72578	3.7257	3.72614	3.72717	3.72887	3.73119	3.73404	3.73727	3.74076	3.74441	3.74799	3.75127	3.75408	3.75637	3.75813	3.75935	3.76008	3.76041	3.76047	3.76044	3.76054	3.76092	3.76175	3.76315	3.76521	3.76791	3.77119	3.77496	3.77908	3.78343	3.78779
35	4.45236	4.45138	4.44967	4.44747	4.4451	4.44289	4.44109	4.43989	4.43935	4.43938	4.4397	4.43996	4.43983	4.43904	4.43734	4.43457	4.43063	4.42551	4.41928	4.41206	4.40404	4.39542	4.38655	4.37776	4.36942	4.36193	4.35565	4.35079	4.34743	4.34547	4.34464	4.34456	4.34486	4.34517	4.34522	4.34485	4.34398	4.34261	4.34074	4.33843	4.33574	4.33274	4.32959	4.32651	4.32377	4.32167	4.32054	4.32073	4.32252
36	3.58008	3.58362	3.58672	3.58933	3.59137	3.59285	3.59374	3.59411	3.59408	3.59378	3.59331	3.59269	3.59184	3.59062	3.58895	3.58677	3.5841	3.58087	3.57707	3.57273	3.56785	3.56252	3.55682	3.5509	3.54497	3.53927	3.53392	3.529	3.52458	3.52074	3.51751	3.51493	3.51303	3.51184	3.51129	3.51124	3.51162	3.51238	3.51354	3.5151	3.51707	3.51938	3.52197	3.52476	3.52771	3.53084	3.53419	3.53789	3.54197
37	3.7186	3.72294	3.72633	3.72872	3.7301	3.73053	3.73015	3.7291	3.72749	3.72544	3.72308	3.72056	3.71808	3.71574	3.71354	3.71136	3.709	3.70629	3.703	3.69894	3.69399	3.68808	3.68125	3.67358	3.66523	3.65644	3.64745	3.63854	3.63	3.62214	3.61524	3.60955	3.60524	3.60233	3.60074	3.60029	3.6007	3.60166	3.60287	3.60404	3.605	3.6057	3.60609	3.60615	3.60596	3.60565	3.60539	3.60532	3.60566
38	3.99517	3.994	3.99246	3.9904	3.9877	3.98428	3.9801	3.97523	3.96979	3.96398	3.958	3.95214	3.94667	3.94171	3.93739	3.93374	3.93078	3.92848	3.92677	3.92553	3.92471	3.92431	3.92443	3.92515	3.92652	3.92853	3.93105	3.93397	3.93719	3.94061	3.94428	3.94833	3.9529	3.95808	3.96392	3.97035	3.97733	3.98482	3.99276	4.0011	4.00976	4.01869	4.02781	4.03708	4.04641	4.05571	4.06485	4.0736	4.08175
39	3.90868	3.91137	3.91408	3.91703	3.92037	3.92411	3.92817	3.93243	3.93673	3.94086	3.9446	3.94774	3.9501	3.95154	3.95193	3.95119	3.9493	3.94632	3.94234	3.93743	3.93176	3.92556	3.91917	3.91293	3.90708	3.90172	3.89675	3.89204	3.88744	3.88282	3.87807	3.87308	3.86784	3.86231	3.85648	3.85035	3.84396	3.83738	3.83074	3.82422	3.81803	3.81237	3.80752	3.8037	3.80102	3.79941	3.7987	3.79866	3.79899
40	3.48799	3.49075	3.4939	3.4973	3.50081	3.50437	3.50795	3.51153	3.51506	3.51847	3.52173	3.52487	3.52797	3.53118	3.53462	3.53836	3.54246	3.54695	3.55187	3.55735	3.56335	3.56958	3.57581	3.5819	3.5877	3.59314	3.59814	3.60272	3.60687	3.61064	3.61407	3.61726	3.62035	3.62345	3.62676	3.63047	3.63468	3.63941	3.64462	3.65021	3.65606	3.66199	3.66786	3.67355	3.67897	3.68398	3.68844	3.69229	3.69556
41	3.62672	3.62534	3.62301	3.6199	3.61624	3.61226	3.60818	3.60424	3.60068	3.59762	3.59504	3.59283	3.59082	3.58885	3.58678	3.5845	3.58189	3.57889	3.57549	3.57178	3.56785	3.5638	3.55975	3.55586	3.55224	3.54902	3.54628	3.54415	3.54271	3.542	3.54194	3.54237	3.54312	3.54398	3.54478	3.54534	3.54552	3.5452	3.54434	3.54292	3.54094	3.5384	3.53533	3.53182	3.52795	3.52383	3.51959	3.5154	3.51144
42	3.68569	3.69496	3.70412	3.71301	3.72145	3.72926	3.73632	3.74255	3.74794	3.7526	3.75662	3.76012	3.76329	3.76637	3.76954	3.77295	3.7767	3.78078	3.78514	3.7897	3.79443	3.79935	3.80442	3.80962	3.81486	3.82007	3.82519	3.83021	3.83519	3.8402	3.84531	3.85065	3.85635	3.86251	3.86925	3.8766	3.88455	3.89304	3.90194	3.91109	3.92036	3.92965	3.93882	3.9477	3.95608	3.96375	3.97056	3.9763	3.98086
43	3.67177	3.67347	3.67625	3.68016	3.68509	3.69077	3.69683	3.70293	3.70875	3.71404	3.71862	3.72242	3.72546	3.72781	3.72959	3.73095	3.73207	3.73311	3.73422	3.73562	3.73752	3.74016	3.74367	3.74802	3.75311	3.75874	3.76472	3.77088	3.77708	3.78314	3.78891	3.79419	3.79885	3.80278	3.80599	3.80851	3.81037	3.81166	3.81248	3.81294	3.81318	3.81331	3.81339	3.81341	3.81327	3.81284	3.81197	3.81061	3.80854
44	3.46567	3.46555	3.4655	3.46558	3.46591	3.46658	3.46776	3.46961	3.47225	3.47578	3.48019	3.4854	3.49119	3.49727	3.50328	3.5089	3.51383	3.51784	3.52072	3.5224	3.52282	3.52206	3.52022	3.51749	3.5141	3.51029	3.50636	3.50264	3.4994	3.49681	3.495	3.49403	3.49387	3.49433	3.49519	3.49621	3.49722	3.49807	3.49864	3.49876	3.49829	3.49714	3.49536	3.49299	3.49007	3.48668	3.48303	3.47936	3.47588
45	3.77294	3.77009	3.76635	3.76172	3.75624	3.75004	3.74334	3.73631	3.72906	3.72178	3.71463	3.70783	3.70158	3.69615	3.69174	3.68848	3.68635	3.68526	3.68495	3.68512	3.68555	3.68603	3.68642	3.68657	3.68633	3.6856	3.68426	3.68225	3.67952	3.67605	3.67189	3.66714	3.66194	3.65642	3.65074	3.64502	3.63937	3.63382	3.6284	3.62312	3.61794	3.61283	3.60775	3.60266	3.59752	3.5923	3.58706	3.58178	3.57654
46	4.01622	4.02551	4.03472	4.04371	4.05238	4.06071	4.06875	4.07656	4.08431	4.09217	4.1004	4.10928	4.11906	4.12989	4.14172	4.15437	4.16745	4.18044	4.19281	4.20407	4.21382	4.22174	4.22761	4.23129	4.23272	4.23198	4.22926	4.22485	4.21909	4.21239	4.20526	4.19817	4.19152	4.18563	4.18069	4.17678	4.17387	4.17194	4.17085	4.17037	4.17019	4.17005	4.16973	4.16908	4.16805	4.16647	4.16436	4.16166	4.15848
47	3.48863	3.49453	3.50133	3.50869	3.51623	3.52365	3.53063	3.53694	3.54248	3.54719	3.55108	3.55416	3.55653	3.55831	3.55962	3.56066	3.56165	3.5629	3.5647	3.56721	3.57047	3.57437	3.57877	3.58346	3.58826	3.59297	3.59743	3.60158	3.60534	3.6087	3.61163	3.61417	3.61627	3.61796	3.6193	3.62041	3.62138	3.62223	3.6231	3.6241	3.62538	3.62709	3.6293	3.63199	3.63502	3.63825	3.64143	3.64433	3.64679
48	3.89471	3.89835	3.90161	3.90432	3.90631	3.9075	3.9079	3.90754	3.90634	3.9043	3.90146	3.89795	3.89391	3.88952	3.88494	3.88038	3.87601	3.87197	3.86836	3.86523	3.86258	3.86032	3.85834	3.85657	3.85496	3.85346	3.85202	3.85058	3.84906	3.84741	3.84564	3.8438	3.84197	3.84031	3.83899	3.83815	3.83794	3.83851	3.84	3.84255	3.84622	3.85096	3.85654	3.86273	3.86928	3.876	3.88272	3.8893	3.89556
49	3.17357	3.17131	3.16907	3.16676	3.16438	3.16196	3.15962	3.15752	3.15575	3.1544	3.15355	3.15324	3.15355	3.15457	3.15643	3.15925	3.16305	3.16783	3.17353	3.18014	3.18759	3.1958	3.20464	3.21391	3.22343	3.23299	3.2424	3.25148	3.26015	3.26841	3.27633	3.28397	3.29139	3.29865	3.30581	3.31292	3.32	3.3271	3.33422	3.34134	3.34837	3.35543	3.36251	3.3697	3.37697	3.38428	3.3916	3.39898	3.40648
50	3.1936	3.19099	3.18903	3.18781	3.18732	3.18751	3.1883	3.18956	3.19107	3.19265	3.19413	3.19534	3.19618	3.1966	3.1966	3.19622	3.19552	3.19453	3.1933	3.19193	3.19063	3.1896	3.1891	3.18933	3.19044	3.19248	3.19546	3.19927	3.20377	3.20873	3.21394	3.21919	3.22428	3.22901	3.23321	3.23677	3.23966	3.24193	3.24363	3.24488	3.2458	3.24641	3.24685	3.24725	3.24783	3.24875	3.2501	3.25192	3.2542
51	4.00177	4.00373	4.00559	4.00744	4.00937	4.01147	4.01377	4.01622	4.01876	4.02132	4.02376	4.02592	4.02756	4.02853	4.02869	4.02797	4.02639	4.02403	4.0211	4.01778	4.01425	4.01064	4.00706	4.00364	4.00052	3.99782	3.99557	3.99373	3.9922	3.99088	3.98966	3.98841	3.98703	3.98545	3.98367	3.98168	3.97951	3.97723	3.97487	3.97252	3.9704	3.96865	3.96744	3.96684	3.96688	3.96758	3.96889	3.97085	3.97348
52	3.76996	3.76425	3.75882	3.75405	3.75019	3.74745	3.74595	3.74575	3.74687	3.74941	3.75344	3.75901	3.76608	3.77451	3.78408	3.79454	3.80565	3.81723	3.82909	3.84113	3.85324	3.86535	3.87742	3.88943	3.90136	3.91321	3.92503	3.93681	3.9486	3.96049	3.97255	3.98488	3.99747	4.01033	4.02338	4.03643	4.04926	4.06164	4.07329	4.08395	4.09347	4.10173	4.1087	4.11442	4.11895	4.12241	4.12491	4.12657	4.12753
53	3.70676	3.70332	3.70055	3.69863	3.69767	3.69765	3.69847	3.70002	3.70215	3.70474	3.70761	3.71062	3.71361	3.71635	3.71861	3.72015	3.72085	3.72064	3.71958	3.71779	3.71548	3.71297	3.71068	3.70887	3.70776	3.70747	3.70804	3.7094	3.7114	3.71387	3.71662	3.71941	3.72204	3.72433	3.72617	3.72751	3.72829	3.72849	3.72806	3.72706	3.7257	3.72426	3.7231	3.7225	3.72278	3.72421	3.72692	3.73083	3.73576
54	3.93942	3.93698	3.93446	3.93227	3.93069	3.92988	3.92981	3.93035	3.93136	3.9327	3.9342	3.93566	3.93693	3.93796	3.93876	3.93936	3.93979	3.94002	3.94004	3.93988	3.93961	3.93938	3.93941	3.93991	3.94109	3.94309	3.94596	3.94964	3.95391	3.95858	3.96352	3.96858	3.97367	3.97873	3.98374	3.98871	3.99354	3.9981	4.00229	4.0062	4.00988	4.01349	4.01715	4.02094	4.02493	4.02916	4.03367	4.03854	4.04377
55	4.11636	4.11736	4.1175	4.11646	4.114	4.11004	4.10456	4.09757	4.08919	4.07958	4.069	4.05769	4.04595	4.03408	4.02234	4.01096	4.00019	3.99031	3.98164	3.97433	3.96846	3.96385	3.96019	3.95722	3.9547	3.95244	3.95032	3.94829	3.9464	3.9447	3.94335	3.94253	3.9424	3.94307	3.94458	3.94684	3.94969	3.95307	3.95715	3.96202	3.96788	3.97475	3.98254	3.99102	3.99995	4.00912	4.01829	4.02726	4.0359
56	3.69398	3.67945	3.66607	3.65383	3.64266	3.6325	3.62322	3.61469	3.60682	3.59958	3.59295	3.58692	3.58146	3.57656	3.5723	3.56882	3.56619	3.56447	3.56375	3.56422	3.56607	3.56948	3.57453	3.58113	3.58907	3.5981	3.60799	3.61847	3.62924	3.63994	3.65023	3.65984	3.66855	3.67615	3.68245	3.6873	3.69062	3.69251	3.69309	3.69256	3.69119	3.68934	3.68738	3.68564	3.68434	3.68359	3.68337	3.68359	3.68409
57	3.32659	3.32522	3.32325	3.32061	3.31734	3.31352	3.30924	3.30463	3.29986	3.2951	3.29051	3.28629	3.28263	3.2796	3.27727	3.27558	3.2745	3.27397	3.27392	3.27432	3.27515	3.27636	3.27787	3.27953	3.28125	3.28299	3.28476	3.28662	3.2887	3.29114	3.29412	3.29782	3.30232	3.30763	3.31376	3.32067	3.32824	3.33634	3.34485	3.35359	3.3624	3.3712	3.38005	3.38898	3.39804	3.40723	3.41661	3.42626	3.4363
58	3.79237	3.79433	3.79703	3.80033	3.80406	3.80804	3.81211	3.81607	3.8198	3.82319	3.82622	3.82894	3.83145	3.83395	3.83665	3.83976	3.8434	3.84759	3.85235	3.85768	3.86351	3.86968	3.87597	3.88217	3.88808	3.89347	3.89809	3.90177	3.9044	3.90595	3.9064	3.90582	3.90438	3.90227	3.89976	3.89715	3.89472	3.89259	3.891	3.88993	3.8894	3.88933	3.88959	3.89005	3.89061	3.89119	3.89174	3.89222	3.89263
59	3.94856	3.95105	3.9534	3.95574	3.95819	3.96081	3.96362	3.96665	3.96994	3.97347	3.9772	3.98101	3.98482	3.98859	3.99227	3.99582	3.99926	4.00259	4.00582	4.0089	4.01178	4.01443	4.01678	4.01883	4.02064	4.02225	4.02371	4.02504	4.02624	4.02727	4.02808	4.02867	4.02909	4.0294	4.0296	4.02965	4.02946	4.02887	4.02771	4.02576	4.02288	4.01894	4.01385	4.00761	4.00032	3.99215	3.98325	3.97372	3.96364
60	3.45393	3.45389	3.45472	3.45656	3.45957	3.46378	3.46903	3.47504	3.48146	3.48802	3.49453	3.50093	3.50723	3.51349	3.51985	3.52649	3.53352	3.54106	3.54915	3.55784	3.56711	3.57684	3.58694	3.59739	3.60824	3.61946	3.63097	3.64257	3.65394	3.66475	3.67471	3.68368	3.69155	3.69821	3.7037	3.70805	3.71132	3.71368	3.71525	3.7162	3.71677	3.71715	3.71758	3.71824	3.71933	3.72106	3.72357	3.72682	3.73066
61	3.89567	3.88867	3.88089	3.8724	3.86339	3.85403	3.84449	3.83506	3.82587	3.81709	3.8089	3.80146	3.79491	3.78943	3.78515	3.78216	3.78052	3.78022	3.78119	3.78339	3.78678	3.7913	3.7969	3.80344	3.81078	3.81872	3.82715	3.8359	3.84486	3.85394	3.86308	3.87231	3.88167	3.8912	3.90096	3.91112	3.92178	3.93299	3.94453	3.95609	3.96732	3.97789	3.98751	3.99592	4.00293	4.00837	4.01208	4.01397	4.01401
62	3.89356	3.90318	3.91375	3.92492	3.93637	3.94776	3.95879	3.96926	3.97893	3.98761	3.99513	4.00137	4.0063	4.00995	4.01244	4.01393	4.01457	4.01459	4.01427	4.01388	4.01366	4.01377	4.01421	4.01482	4.01536	4.01554	4.01514	4.014	4.01195	4.00895	4.00492	3.99979	3.99366	3.98671	3.97919	3.9713	3.96324	3.95524	3.94751	3.9403	3.93391	3.92858	3.9245	3.92169	3.91999	3.91914	3.91885	3.91886	3.91897
63	4.2151	4.2125	4.20858	4.20354	4.19765	4.19123	4.18456	4.17791	4.17155	4.16571	4.16049	4.15581	4.15142	4.14709	4.14258	4.13782	4.13282	4.1276	4.12226	4.11684	4.11134	4.10579	4.1002	4.09469	4.0893	4.08417	4.07951	4.0755	4.07226	4.06989	4.06854	4.06843	4.06938	4.07123	4.07368	4.07652	4.07956	4.08259	4.0854	4.08785	4.0898	4.09117	4.09186	4.09181	4.09102	4.08954	4.0874	4.08466	4.08143
64	3.72287	3.72029	3.71908	3.71904	3.71983	3.72102	3.72223	3.72321	3.72383	3.72404	3.7238	3.72313	3.72208	3.72077	3.71931	3.71783	3.71658	3.7159	3.71614	3.71759	3.72046	3.7248	3.73048	3.73713	3.74431	3.7516	3.75872	3.76543	3.77143	3.77647	3.7805	3.78376	3.78635	3.78851	3.79039	3.79215	3.79406	3.79635	3.79918	3.8026	3.80665	3.81134	3.81656	3.82209	3.82771	3.83314	3.83804	3.84212	3.8451
65	3.89693	3.90207	3.90659	3.91029	3.91305	3.91477	3.91536	3.91477	3.91302	3.91027	3.90685	3.90321	3.89977	3.89694	3.89494	3.89385	3.89352	3.89363	3.89375	3.89341	3.89216	3.88956	3.8852	3.87888	3.87054	3.86025	3.84814	3.83447	3.81956	3.80381	3.7876	3.77155	3.75619	3.74209	3.7296	3.7189	3.70993	3.70251	3.69645	3.69154	3.68751	3.68414	3.6812	3.67847	3.67576	3.67303	3.67032	3.66775	3.6655
66	3.78357	3.78089	3.77869	3.77688	3.77533	3.77395	3.77264	3.77135	3.7701	3.76896	3.76801	3.76729	3.76685	3.76665	3.76665	3.76679	3.76697	3.76711	3.76714	3.76707	3.76696	3.76691	3.76699	3.76726	3.76777	3.76858	3.76975	3.77128	3.77306	3.77496	3.77675	3.7783	3.77954	3.78043	3.78096	3.78116	3.78106	3.78076	3.78029	3.77972	3.77915	3.77861	3.77816	3.77785	3.77774	3.77788	3.77832	3.77912	3.7803
67	3.69658	3.69184	3.68686	3.68177	3.67672	3.67186	3.66725	3.66301	3.65929	3.65628	3.65421	3.6532	3.65327	3.65435	3.65632	3.65904	3.66229	3.66582	3.66935	3.67263	3.67546	3.67767	3.67914	3.67983	3.67971	3.67878	3.67711	3.67482	3.67207	3.66906	3.66594	3.66289	3.66009	3.65764	3.65554	3.65366	3.65187	3.65011	3.64829	3.64634	3.6442	3.64181	3.63915	3.63619	3.63292	3.62947	3.62601	3.62269	3.61966
68	3.58053	3.57377	3.56715	3.56072	3.55459	3.54887	3.54364	3.53903	3.5351	3.532	3.52992	3.52902	3.52934	3.53085	3.53345	3.53703	3.54142	3.54638	3.55158	3.55671	3.56154	3.56591	3.56974	3.57296	3.57555	3.57744	3.57872	3.5795	3.57993	3.58023	3.58061	3.58126	3.5823	3.58381	3.58584	3.58853	3.59206	3.59653	3.60186	3.60772	3.61376	3.61974	3.62544	3.63073	3.63562	3.64017	3.64448	3.64864	3.65276
69	3.84361	3.8385	3.83493	3.83248	3.83069	3.8292	3.82772	3.82603	3.82388	3.82111	3.81758	3.81322	3.80795	3.80184	3.79517	3.78835	3.78187	3.77622	3.77191	3.76935	3.76876	3.77003	3.77264	3.77596	3.77924	3.7819	3.78348	3.78368	3.78228	3.77915	3.77422	3.76753	3.75916	3.74924	3.73798	3.72568	3.71284	3.70012	3.68828	3.67819	3.67066	3.6662	3.66488	3.66644	3.67024	3.67551	3.68161	3.688	3.69427
70	3.85486	3.84948	3.84488	3.84123	3.83868	3.83734	3.8372	3.8382	3.84018	3.84299	3.84638	3.85007	3.85385	3.85759	3.86118	3.86448	3.86741	3.8699	3.87198	3.87359	3.87481	3.87576	3.87665	3.87766	3.87887	3.88029	3.88185	3.88348	3.88507	3.88649	3.88762	3.88842	3.88893	3.88923	3.88934	3.88925	3.88898	3.88857	3.88808	3.88756	3.88711	3.88685	3.88699	3.88772	3.88919	3.89144	3.89441	3.89799	3.90201
71	3.55591	3.56046	3.56561	3.57118	3.57697	3.58282	3.58856	3.59412	3.59945	3.60457	3.60947	3.61419	3.61882	3.62347	3.62824	3.63321	3.63847	3.64402	3.6498	3.65579	3.66188	3.66801	3.67408	3.67997	3.68552	3.69062	3.69514	3.69902	3.70224	3.70482	3.7068	3.70822	3.70916	3.70969	3.70989	3.70982	3.70954	3.7091	3.70862	3.70818	3.70788	3.70783	3.7081	3.7087	3.70955	3.71056	3.71156	3.71237	3.71283
72	3.67246	3.66885	3.66494	3.66092	3.65711	3.65394	3.65184	3.65122	3.65229	3.65511	3.65958	3.66551	3.67259	3.68047	3.68878	3.69719	3.70545	3.71338	3.72085	3.72773	3.73394	3.7395	3.74446	3.74889	3.75291	3.75668	3.7604	3.7643	3.76863	3.77357	3.77922	3.78553	3.79238	3.79961	3.80695	3.81412	3.82091	3.82706	3.83241	3.83678	3.84009	3.8423	3.84347	3.84366	3.84295	3.8415	3.83957	3.83749	3.83554
73	3.78144	3.78141	3.78126	3.78069	3.77947	3.77743	3.77447	3.77059	3.76585	3.76038	3.75429	3.74768	3.74065	3.73336	3.72603	3.7189	3.71217	3.7062	3.70114	3.69703	3.69378	3.6912	3.6891	3.68721	3.68534	3.68334	3.68113	3.67867	3.67603	3.67327	3.67049	3.66772	3.66497	3.66231	3.65991	3.65809	3.65716	3.6574	3.65909	3.66243	3.6675	3.67425	3.68246	3.69178	3.7019	3.71255	3.7235	3.73458	3.74566
74	4.01415	4.0184	4.02449	4.03189	4.03993	4.04799	4.05563	4.06253	4.06838	4.07297	4.0762	4.07804	4.07861	4.07798	4.07644	4.07422	4.07174	4.06946	4.0678	4.06714	4.06768	4.06943	4.07214	4.07544	4.07883	4.08185	4.08421	4.08566	4.086	4.08505	4.08276	4.0791	4.07413	4.068	4.06096	4.05334	4.04548	4.03776	4.03063	4.02455	4.01994	4.01709	4.01614	4.01703	4.01947	4.02307	4.0274	4.03207	4.03668
75	3.72613	3.72332	3.7207	3.71843	3.71665	3.71545	3.71491	3.71506	3.7159	3.71741	3.7195	3.72206	3.72487	3.72779	3.73058	3.73313	3.73538	3.73731	3.73893	3.74028	3.74146	3.74264	3.74404	3.74583	3.74809	3.75077	3.7538	3.757	3.76016	3.76311	3.76568	3.76776	3.76928	3.77015	3.77029	3.76962	3.76812	3.76584	3.76285	3.75927	3.75524	3.75098	3.7468	3.7431	3.74023	3.73844	3.73789	3.73854	3.74018
76	3.90269	3.90671	3.91068	3.91459	3.91843	3.92225	3.92607	3.92989	3.93368	3.93743	3.94115	3.94487	3.94861	3.95232	3.95601	3.95953	3.96275	3.9656	3.9681	3.97031	3.97239	3.97443	3.97652	3.97872	3.98101	3.9834	3.98601	3.98894	3.99231	3.99613	4.00042	4.00512	4.01014	4.01528	4.02032	4.0251	4.02947	4.03343	4.03696	4.04003	4.04264	4.04478	4.04643	4.04758	4.04824	4.0485	4.04844	4.04813	4.04766
77	3.83452	3.82826	3.82156	3.81447	3.80702	3.7993	3.79141	3.78347	3.77562	3.76795	3.76054	3.75329	3.74632	3.73957	3.73307	3.7268	3.72071	3.71475	3.70888	3.70299	3.69705	3.69108	3.68512	3.67926	3.67353	3.66797	3.6626	3.65746	3.65261	3.64808	3.64392	3.64014	3.6367	3.63351	3.63052	3.62764	3.62482	3.62195	3.61888	3.6155	3.61177	3.60777	3.60357	3.59934	3.59518	3.59122	3.58765	3.58466	3.58234
78	4.24922	4.24002	4.23061	4.22123	4.21212	4.20361	4.19601	4.18941	4.1837	4.17863	4.17395	4.16929	4.16448	4.1593	4.15368	4.14759	4.14097	4.13383	4.12618	4.11812	4.1098	4.10151	4.09361	4.08642	4.08027	4.07542	4.07207	4.07033	4.07019	4.07148	4.07389	4.07708	4.08074	4.0846	4.08844	4.09213	4.09554	4.09856	4.10111	4.10322	4.10496	4.10646	4.10787	4.10944	4.11141	4.11408	4.11774	4.12268	4.12907
79	3.40449	3.39373	3.38287	3.37225	3.36219	3.35294	3.34477	3.33789	3.33233	3.32816	3.32524	3.32344	3.32259	3.32248	3.32293	3.3237	3.32454	3.32531	3.32589	3.32617	3.32608	3.32561	3.32482	3.32388	3.32299	3.32236	3.3222	3.32275	3.32412	3.32631	3.32917	3.33241	3.33563	3.33846	3.34064	3.34198	3.34237	3.34174	3.34009	3.33746	3.33396	3.32972	3.32497	3.31997	3.31505	3.31057	3.30686	3.30423	3.30295
80	4.03435	4.0363	4.03752	4.03793	4.03751	4.03629	4.03442	4.03219	4.02986	4.02762	4.0255	4.0236	4.02203	4.0209	4.02023	4.01998	4.02007	4.02043	4.02095	4.02153	4.02208	4.02254	4.02286	4.02306	4.02316	4.02318	4.02319	4.02328	4.0236	4.02432	4.02557	4.02745	4.03001	4.03322	4.03709	4.04161	4.04675	4.05242	4.0585	4.06482	4.07123	4.07753	4.0836	4.08928	4.09446	4.09904	4.10306	4.10662	4.10985
81	4.14802	4.15038	4.15213	4.15332	4.15401	4.15417	4.15385	4.15309	4.15191	4.15029	4.14825	4.14578	4.14284	4.13937	4.13531	4.13064	4.12533	4.11938	4.11281	4.10576	4.09842	4.09098	4.08364	4.07664	4.07021	4.06451	4.05959	4.05549	4.0522	4.04962	4.04767	4.04628	4.04536	4.04486	4.04469	4.04475	4.045	4.04538	4.04585	4.04638	4.047	4.04777	4.04878	4.05011	4.05179	4.0538	4.05615	4.0588	4.06169
82	3.64348	3.6452	3.64837	3.65251	3.65706	3.66145	3.66526	3.66808	3.6696	3.66953	3.66783	3.66452	3.6597	3.65355	3.64632	3.63836	3.63012	3.6221	3.61488	3.60897	3.60482	3.60271	3.60273	3.60481	3.60856	3.61343	3.61873	3.6239	3.62849	3.63223	3.63501	3.63679	3.6376	3.63752	3.63666	3.6352	3.63334	3.63142	3.62988	3.62925	3.62998	3.6324	3.6367	3.64298	3.65117	3.66097	3.67176	3.68287	3.69364
83	3.94291	3.94991	3.95593	3.96079	3.96442	3.96677	3.96789	3.96785	3.96672	3.96459	3.96167	3.95829	3.95483	3.95167	3.94907	3.94708	3.94562	3.94442	3.94318	3.94173	3.93992	3.93758	3.93455	3.93073	3.92605	3.92048	3.91403	3.90683	3.89909	3.89103	3.88291	3.87501	3.86769	3.86132	3.85624	3.85272	3.85087	3.85066	3.85193	3.85434	3.8575	3.86111	3.86502	3.86912	3.87331	3.87739	3.88131	3.88503	3.88847
84	3.5791	3.57965	3.57953	3.57874	3.57733	3.57559	3.57396	3.57253	3.57158	3.57117	3.57145	3.57252	3.57441	3.57712	3.58059	3.58472	3.58942	3.59454	3.59991	3.60538	3.61081	3.61613	3.62133	3.62645	3.63153	3.63666	3.64187	3.64717	3.65253	3.65794	3.66344	3.66906	3.67484	3.68076	3.68679	3.69283	3.69877	3.70448	3.7098	3.71454	3.71856	3.72173	3.72396	3.72519	3.72543	3.72475	3.72333	3.72138	3.71913
85	3.72463	3.72503	3.72467	3.72365	3.72211	3.72024	3.71825	3.71627	3.71453	3.71312	3.71214	3.71153	3.71117	3.71088	3.71047	3.70979	3.70875	3.70734	3.70562	3.7037	3.70167	3.69963	3.69766	3.69588	3.69438	3.69323	3.69252	3.69237	3.69294	3.69433	3.69657	3.69971	3.70368	3.70841	3.71379	3.71974	3.7262	3.73309	3.74034	3.74789	3.75563	3.76341	3.77113	3.77867	3.786	3.79307	3.7999	3.80653	3.81305
86	3.63054	3.63428	3.63785	3.64117	3.64422	3.64702	3.64965	3.65214	3.65461	3.65706	3.65952	3.66195	3.66432	3.66667	3.66903	3.67141	3.67381	3.67619	3.67846	3.68056	3.68249	3.68419	3.68557	3.68657	3.68719	3.6874	3.6872	3.68663	3.68576	3.68466	3.68336	3.68191	3.68037	3.67879	3.67721	3.67574	3.67446	3.67337	3.67241	3.67146	3.67036	3.66893	3.66707	3.66479	3.66215	3.65914	3.65574	3.65199	3.64793
87	3.75876	3.75938	3.75924	3.75836	3.75685	3.75489	3.75276	3.7505	3.74832	3.74626	3.74441	3.74281	3.74147	3.74036	3.73944	3.73873	3.73832	3.73822	3.7384	3.73882	3.7394	3.74011	3.74095	3.74195	3.74317	3.74468	3.74654	3.74885	3.75168	3.75514	3.75928	3.76411	3.76954	3.77547	3.78177	3.78833	3.79507	3.80199	3.80911	3.81646	3.824	3.83164	3.83925	3.8467	3.8539	3.86077	3.86729	3.87347	3.87935
88	3.28025	3.28051	3.27968	3.27781	3.27499	3.27145	3.26756	3.26342	3.25928	3.25517	3.25127	3.24767	3.24439	3.24144	3.23872	3.23615	3.2336	3.23092	3.22803	3.2249	3.22154	3.21793	3.21409	3.2101	3.20604	3.202	3.19812	3.19461	3.19176	3.18982	3.18893	3.18917	3.19062	3.19331	3.19711	3.20181	3.20716	3.21287	3.2187	3.22444	3.22987	3.23481	3.23907	3.24253	3.24512	3.24681	3.2477	3.24791	3.24762
89	4.07073	4.06947	4.06879	4.06873	4.06923	4.07007	4.0707	4.07077	4.06986	4.06782	4.06459	4.06018	4.0546	4.0479	4.04017	4.03165	4.02271	4.0138	4.00541	3.99812	3.99246	3.98887	3.98758	3.98855	3.99161	3.99641	4.00253	4.00944	4.01674	4.02402	4.03093	4.03724	4.04276	4.04734	4.05087	4.0534	4.05501	4.05581	4.05597	4.05569	4.05523	4.05485	4.05474	4.05497	4.05551	4.05616	4.05662	4.05657	4.05564
90	4.14073	4.13174	4.12281	4.11435	4.10665	4.09996	4.0945	4.09029	4.08724	4.08517	4.08385	4.0831	4.08271	4.08253	4.08237	4.08205	4.08144	4.08046	4.07904	4.07725	4.07526	4.07329	4.07157	4.07033	4.0698	4.07021	4.07173	4.07446	4.07843	4.08357	4.0897	4.09662	4.10414	4.11206	4.12014	4.12802	4.13542	4.14209	4.14789	4.15272	4.15653	4.15926	4.16093	4.16155	4.16118	4.16004	4.1584	4.15655	4.15474
91	3.77467	3.77871	3.7823	3.78548	3.78831	3.79087	3.79327	3.79549	3.79759	3.79967	3.80182	3.80424	3.80712	3.81059	3.81468	3.81942	3.82477	3.83067	3.83703	3.84376	3.8506	3.85731	3.86371	3.86969	3.87517	3.8801	3.8845	3.88839	3.89184	3.89492	3.89766	3.90013	3.90242	3.90463	3.90692	3.90937	3.91208	3.91504	3.9182	3.92145	3.92464	3.9276	3.93015	3.93217	3.93357	3.93437	3.93459	3.93434	3.93367
92	3.87487	3.88065	3.88709	3.89426	3.90217	3.9106	3.9193	3.92804	3.93677	3.94544	3.95404	3.9625	3.97075	3.97868	3.98615	3.99306	3.99944	4.00539	4.01108	4.01666	4.02227	4.02799	4.03378	4.03969	4.04571	4.05178	4.05779	4.06365	4.06921	4.07436	4.07906	4.08324	4.08678	4.08955	4.09141	4.09226	4.09212	4.09106	4.08917	4.08648	4.08296	4.07859	4.0734	4.06749	4.06102	4.05418	4.04714	4.04006	4.03311
93	3.89637	3.89128	3.88648	3.88212	3.87839	3.87522	3.87266	3.87052	3.86859	3.86662	3.8644	3.86174	3.85847	3.85449	3.84977	3.84441	3.83851	3.83218	3.8256	3.81899	3.81268	3.80706	3.80242	3.79903	3.79708	3.79667	3.79777	3.80016	3.80353	3.80749	3.8117	3.81577	3.8194	3.82236	3.82445	3.82556	3.82569	3.82489	3.82324	3.8208	3.81772	3.81416	3.81041	3.80681	3.80375	3.80152	3.80029	3.80014	3.80106
94	4.07352	4.06934	4.06465	4.05962	4.05464	4.05006	4.04648	4.04441	4.04432	4.04644	4.05073	4.05688	4.0645	4.07319	4.08253	4.09213	4.10164	4.1107	4.11903	4.12644	4.13278	4.13795	4.14183	4.14435	4.14556	4.1456	4.14472	4.14333	4.1419	4.14088	4.14075	4.14189	4.14435	4.14794	4.15242	4.1575	4.16294	4.16845	4.17362	4.17815	4.18182	4.18451	4.18616	4.18679	4.18651	4.18545	4.1838	4.1818	4.17982
95	3.7221	3.7182	3.71423	3.71017	3.70598	3.70149	3.69662	3.69122	3.68525	3.67869	3.67153	3.66386	3.65576	3.64738	3.63888	3.63044	3.62225	3.61447	3.60728	3.60087	3.59536	3.59082	3.58717	3.58429	3.58204	3.58029	3.57898	3.57802	3.57734	3.57691	3.57675	3.57688	3.57737	3.57831	3.57977	3.58185	3.58463	3.58819	3.59259	3.59787	3.6041	3.61129	3.61938	3.62824	3.63766	3.64739	3.65717	3.66676	3.67602
96	3.69568	3.69718	3.69941	3.7024	3.70612	3.71058	3.71581	3.72184	3.72865	3.73607	3.74381	3.75152	3.75888	3.76566	3.77165	3.77674	3.78092	3.78422	3.78668	3.78838	3.78947	3.79004	3.79014	3.78977	3.78878	3.78703	3.78438	3.78083	3.77646	3.77134	3.7655	3.75893	3.75157	3.74344	3.73459	3.72515	3.71528	3.70518	3.69509	3.68523	3.67581	3.66701	3.65896	3.65172	3.64532	3.63974	3.63491	3.63085	3.62768
97	3.85944	3.86186	3.86516	3.86919	3.87362	3.87829	3.88296	3.88753	3.89193	3.89611	3.90003	3.90368	3.90702	3.90999	3.91259	3.91484	3.91679	3.91845	3.91986	3.92115	3.9225	3.92401	3.92573	3.92769	3.92988	3.93229	3.93491	3.93766	3.94042	3.94305	3.94549	3.94767	3.94955	3.95106	3.95218	3.95297	3.95356	3.95408	3.95469	3.95557	3.95693	3.9589	3.96157	3.96502	3.96926	3.97427	3.97997	3.98623	3.99288
98	3.63459	3.63104	3.62654	3.62132	3.61553	3.60956	3.60374	3.59846	3.59402	3.59059	3.58823	3.58689	3.58649	3.58692	3.58806	3.5898	3.59203	3.59464	3.59751	3.60056	3.60373	3.60697	3.61026	3.61363	3.61717	3.621	3.62529	3.63019	3.63585	3.64233	3.64967	3.65786	3.66687	3.67652	3.68661	3.69691	3.70718	3.71717	3.72659	3.73517	3.7427	3.74903	3.7541	3.75792	3.76058	3.76222	3.76301	3.76315	3.76278
99	3.57318	3.57589	3.5784	3.58073	3.58292	3.58498	3.58689	3.58855	3.58986	3.59073	3.59104	3.59071	3.58962	3.58767	3.58479	3.58098	3.57631	3.5709	3.56489	3.55845	3.55178	3.54512	3.53865	3.53251	3.52678	3.52148	3.5166	3.51215	3.50812	3.50449	3.5012	3.49818	3.49536	3.49273	3.49026	3.48796	3.48585	3.48401	3.48251	3.48145	3.48097	3.48117	3.48218	3.48406	3.48692	3.49081	3.49569	3.50146	3.50797
100	4.29284	4.29239	4.29116	4.28919	4.28647	4.28311	4.27929	4.2753	4.27139	4.26777	4.2646	4.26198	4.25996	4.25857	4.25781	4.25759	4.25786	4.25847	4.25926	4.26005	4.26071	4.26112	4.26122	4.26105	4.26066	4.26012	4.25956	4.25906	4.25871	4.25861	4.2589	4.25974	4.2613	4.26363	4.26674	4.27063	4.27534	4.28089	4.28724	4.29429	4.30185	4.3097	4.3176	4.32525	4.33244	4.33903	4.34489	4.34993	4.35416
101	3.51178	3.51937	3.52686	3.53439	3.54208	3.5498	3.55741	3.56484	3.57207	3.5791	3.58597	3.59277	3.5996	3.60655	3.61367	3.62095	3.62825	3.63529	3.64179	3.64751	3.65228	3.65595	3.65847	3.65984	3.66011	3.65934	3.65762	3.65506	3.65187	3.64828	3.64455	3.64096	3.63777	3.63522	3.63349	3.63263	3.63256	3.6331	3.63401	3.63503	3.636	3.63678	3.63733	3.63762	3.63767	3.63751	3.63726	3.63706	3.63711
102	3.69673	3.7045	3.71167	3.71814	3.72376	3.72842	3.73196	3.73445	3.73598	3.73674	3.73693	3.73686	3.73685	3.73733	3.73868	3.74126	3.74523	3.75066	3.75746	3.76545	3.77437	3.78394	3.79389	3.80399	3.81405	3.82384	3.83316	3.84189	3.84998	3.85748	3.86449	3.87124	3.87801	3.88504	3.89257	3.9008	3.90988	3.91981	3.93057	3.942	3.95394	3.96613	3.97827	3.98996	4.00081	4.01048	4.0187	4.02532	4.03029
average	3.74693	3.74657	3.74622	3.74587	3.74555	3.74525	3.745	3.7448	3.74465	3.74454	3.74448	3.74445	3.74445	3.74448	3.74455	3.74465	3.7448	3.74499	3.74521	3.74549	3.74584	3.74628	3.74681	3.74744	3.74816	3.74895	3.7498	3.75071	3.75165	3.75264	3.75365	3.75471	3.75579	3.75692	3.75807	3.75926	3.76049	3.76176	3.76309	3.76447	3.7659	3.7674	3.76897	3.77061	3.77231	3.77408	3.7759	3.77778	3.77971
h	parallel Rz from S2
index/time	0.5	1	1.5	2	2.5	3	3.5	4	4.5	5	5.5	6	6.5	7	7.5	8	8.5	9	9.5	10	10.5	11	11.5	12	12.5	13	13.5	14	14.5	15	15.5	16	16.5	17	17.5	18	18.5	19	19.5	20	20.5	21	21.5	22	22.5	23	23.5	24	24.5
1	0.00427518	0.011157	0.0179477	0.0245484	0.0308528	0.0367975	0.0422667	0.0471078	0.0512068	0.0544993	0.0569516	0.0585452	0.0592828	0.0591658	0.0581983	0.0563837	0.0536848	0.05011	0.0457755	0.0408302	0.0354353	0.0297018	0.0237001	0.0174794	0.0110653	0.00447224	-0.00217095	-0.00873775	-0.0150334	-0.0208798	-0.0260951	-0.0304988	-0.0339597	-0.0364094	-0.0377675	-0.0379897	-0.0370888	-0.0350647	-0.0319526	-0.0278055	-0.0226434	-0.0164594	-0.00927338	-0.00115337	0.00777742	0.017326	0.0272693	0.037349	0.0473022
2	-0.0683461	-0.0584139	-0.0487733	-0.0396295	-0.0311374	-0.0234845	-0.0168716	-0.0114617	-0.00735563	-0.00456698	-0.00302738	-0.00264595	-0.00338715	-0.00530411	-0.00844704	-0.0127955	-0.0182261	-0.0245537	-0.0315807	-0.0390867	-0.046841	-0.0546338	-0.0622832	-0.0696589	-0.0766716	-0.0832473	-0.089302	-0.0947288	-0.0994303	-0.103314	-0.106322	-0.108449	-0.109776	-0.110463	-0.110656	-0.11041	-0.109749	-0.108701	-0.107232	-0.105324	-0.103084	-0.100622	-0.0980201	-0.0952908	-0.0924569	-0.0896114	-0.0868722	-0.0843434	-0.0820943
3	-0.048578	-0.048813	-0.0506836	-0.0541451	-0.0590744	-0.0653185	-0.0727458	-0.081266	-0.0907564	-0.101066	-0.112055	-0.123564	-0.135413	-0.147393	-0.159279	-0.170834	-0.181822	-0.192029	-0.201265	-0.209381	-0.216246	-0.221773	-0.225905	-0.228565	-0.229658	-0.229108	-0.226912	-0.223169	-0.21802	-0.211612	-0.204097	-0.195652	-0.186493	-0.176851	-0.166919	-0.156884	-0.146911	-0.137136	-0.127699	-0.118753	-0.110436	-0.102859	-0.0961527	-0.0904197	-0.0856884	-0.0819335	-0.0791426	-0.0772652	-0.0762782
4	-0.0412335	-0.0426607	-0.0439164	-0.045026	-0.0461011	-0.0472453	-0.0484728	-0.0497049	-0.0508483	-0.0518171	-0.0525627	-0.0531115	-0.0535941	-0.0541698	-0.0548582	-0.0555459	-0.0561151	-0.0564735	-0.0565942	-0.0565399	-0.0564421	-0.0563821	-0.0564027	-0.0564799	-0.0565429	-0.0565415	-0.0564952	-0.0564569	-0.0564115	-0.0562823	-0.0559969	-0.0555516	-0.0549755	-0.0543018	-0.0535834	-0.0529312	-0.0524765	-0.0523117	-0.0524543	-0.0528657	-0.053487	-0.0543138	-0.0553879	-0.0567484	-0.0583936	-0.0603264	-0.0625795	-0.0651627	-0.0680456
5	-0.10358	-0.100776	-0.09742	-0.0935631	-0.0892501	-0.0845519	-0.0795768	-0.0744674	-0.0693008	-0.064183	-0.0591211	-0.0541539	-0.0493746	-0.0448998	-0.0408189	-0.0371791	-0.0339678	-0.0311138	-0.0285132	-0.0260366	-0.0235896	-0.021114	-0.0186312	-0.0162473	-0.0140194	-0.0119153	-0.00988506	-0.00790295	-0.00598008	-0.00411277	-0.00226366	-0.00043276	0.0013365	0.00301839	0.00456192	0.00591632	0.00704496	0.00795146	0.00866655	0.00921249	0.00956407	0.0096702	0.00950843	0.00913953	0.00864075	0.00809608	0.00755845	0.00702766	0.00646678
6	-0.0657001	-0.0719647	-0.0787222	-0.0859036	-0.0934467	-0.101267	-0.109246	-0.117203	-0.124896	-0.132026	-0.138341	-0.143775	-0.148307	-0.15191	-0.154538	-0.156108	-0.156516	-0.155688	-0.1536	-0.150265	-0.14575	-0.140108	-0.133354	-0.125551	-0.116873	-0.107605	-0.0980165	-0.0883	-0.0786274	-0.0692577	-0.0604315	-0.052363	-0.0451765	-0.038976	-0.0339042	-0.0300455	-0.0274221	-0.0260531	-0.0260239	-0.0274673	-0.030418	-0.0348131	-0.0404991	-0.0472758	-0.0549626	-0.063413	-0.0724271	-0.0817425	-0.09105
7	-0.0780496	-0.0780563	-0.0777249	-0.0770958	-0.0762135	-0.0751604	-0.0740953	-0.073147	-0.0723708	-0.0717789	-0.0713726	-0.0712026	-0.0713281	-0.0718051	-0.0726452	-0.0739318	-0.0757672	-0.0782045	-0.0812148	-0.0847183	-0.0886339	-0.0929028	-0.0974211	-0.102089	-0.106838	-0.111571	-0.11618	-0.120557	-0.124584	-0.128166	-0.131215	-0.133686	-0.135565	-0.13685	-0.13758	-0.137791	-0.137474	-0.136561	-0.134927	-0.132389	-0.128759	-0.123991	-0.11825	-0.111812	-0.10486	-0.0974752	-0.0897072	-0.0815699	-0.0730644
8	0.0806478	0.0887451	0.0957714	0.101677	0.106395	0.10986	0.112106	0.113197	0.113165	0.112044	0.10987	0.106747	0.102714	0.0978662	0.0922191	0.0859184	0.0791933	0.0722017	0.065033	0.0577115	0.0502709	0.0427686	0.0352499	0.0278147	0.0206774	0.0140669	0.0081868	0.00317508	-0.00099809	-0.004415	-0.00714421	-0.00927058	-0.0108274	-0.0117859	-0.012119	-0.0118534	-0.0110325	-0.00973448	-0.00805139	-0.00604401	-0.00372014	-0.00111062	0.00169969	0.00468441	0.00788066	0.0113331	0.0150341	0.0189335	0.0229763
9	0.172381	0.168232	0.162127	0.15427	0.14492	0.134354	0.122792	0.110436	0.0975765	0.0845048	0.0714834	0.0587478	0.0465172	0.0350365	0.0245494	0.0152313	0.0071809	0.00043429	-0.00502277	-0.00925469	-0.0123355	-0.0142759	-0.0150031	-0.0144426	-0.0125938	-0.0095867	-0.00567908	-0.00113921	0.00378505	0.00886142	0.0138847	0.0186931	0.0231587	0.027185	0.0306898	0.0335497	0.035617	0.0367883	0.0370269	0.0363498	0.0348183	0.032496	0.0294207	0.0256075	0.0210493	0.0157397	0.00977423	0.003384	-0.00314172
10	-0.106922	-0.105711	-0.104029	-0.101928	-0.0994836	-0.0967415	-0.0938358	-0.090931	-0.0881488	-0.0855894	-0.0833508	-0.0816086	-0.0805681	-0.0804005	-0.0811753	-0.0829143	-0.0855931	-0.0892245	-0.0938265	-0.0993471	-0.105655	-0.112631	-0.120127	-0.127976	-0.136064	-0.144322	-0.152718	-0.161261	-0.169882	-0.17845	-0.186846	-0.194967	-0.202697	-0.209884	-0.216386	-0.222137	-0.227076	-0.231126	-0.234245	-0.236457	-0.237807	-0.238335	-0.238074	-0.236987	-0.235037	-0.232221	-0.228537	-0.224035	-0.218805
11	0.0394952	0.0307645	0.022229	0.0140298	0.00633208	-0.00072755	-0.00705238	-0.0125897	-0.0172884	-0.0211189	-0.0240662	-0.0260777	-0.0271373	-0.0272421	-0.0264384	-0.0248306	-0.0225701	-0.0198151	-0.016724	-0.0134536	-0.0101287	-0.00687949	-0.00388095	-0.00131129	0.00074944	0.00229989	0.00333738	0.00382496	0.00369854	0.00285033	0.00114225	-0.00153623	-0.00521516	-0.00986134	-0.0154001	-0.0216797	-0.0284541	-0.0354794	-0.0425291	-0.0494265	-0.0559758	-0.0620447	-0.0675499	-0.0724561	-0.076796	-0.0805324	-0.083458	-0.0853855	-0.08624
12	0.0992511	0.0981496	0.0981728	0.0994068	0.101916	0.105698	0.110626	0.116513	0.123223	0.130648	0.138679	0.1472	0.156113	0.165309	0.174696	0.184201	0.193766	0.203373	0.212958	0.22244	0.231724	0.240678	0.249155	0.257076	0.264474	0.271442	0.278038	0.284263	0.29008	0.295454	0.300311	0.304555	0.308202	0.31135	0.314041	0.316319	0.318277	0.319982	0.321482	0.32285	0.324153	0.325446	0.326777	0.328189	0.329754	0.331502	0.333389	0.335367	0.337397
13	-0.183	-0.185241	-0.187448	-0.189417	-0.190938	-0.191876	-0.192178	-0.191866	-0.19098	-0.189545	-0.187547	-0.184975	-0.181849	-0.178201	-0.174074	-0.169549	-0.164758	-0.15985	-0.154962	-0.150157	-0.145488	-0.141016	-0.136813	-0.13299	-0.129681	-0.126971	-0.12488	-0.123421	-0.122611	-0.122462	-0.122973	-0.124108	-0.125807	-0.12808	-0.131002	-0.134653	-0.139026	-0.144046	-0.149618	-0.155601	-0.161823	-0.16811	-0.174354	-0.180546	-0.186717	-0.192883	-0.199049	-0.20522	-0.211378
14	-0.137626	-0.136085	-0.135939	-0.137177	-0.139783	-0.143734	-0.14892	-0.155129	-0.162083	-0.169555	-0.177396	-0.185473	-0.193556	-0.201427	-0.208983	-0.216061	-0.222442	-0.227919	-0.232263	-0.235271	-0.236803	-0.236799	-0.235293	-0.23239	-0.228138	-0.222563	-0.215718	-0.207642	-0.19844	-0.188333	-0.177593	-0.166452	-0.155081	-0.143692	-0.132441	-0.121451	-0.110862	-0.100883	-0.091737	-0.0835978	-0.0765843	-0.0708334	-0.0664432	-0.0634094	-0.0617148	-0.0614222	-0.0626471	-0.0654729	-0.069902
15	0.0674794	0.0570514	0.0476888	0.0395458	0.0328163	0.0276752	0.024072	0.0220535	0.0214825	0.022265	0.0243044	0.0274978	0.0317327	0.0368356	0.0425978	0.0488338	0.0553111	0.0617547	0.067933	0.0737303	0.0790973	0.0839511	0.088175	0.0916533	0.094337	0.0962381	0.0973716	0.097766	0.0974467	0.0964313	0.0947285	0.0923556	0.0893268	0.0856169	0.0811649	0.075968	0.0700603	0.0635346	0.0565451	0.0492599	0.0418212	0.0343388	0.0269547	0.0198374	0.0131454	0.00701478	0.00156562	-0.00312917	-0.00703358
16	0.157215	0.16359	0.169863	0.1758	0.181291	0.186304	0.19086	0.194957	0.198498	0.201292	0.203152	0.20396	0.203665	0.202235	0.199632	0.195839	0.190893	0.18484	0.177709	0.169559	0.160488	0.150633	0.140128	0.129175	0.118163	0.107557	0.097716	0.0889196	0.0814294	0.0754393	0.0710508	0.0683051	0.0672278	0.0678525	0.0701996	0.074207	0.0796985	0.086414	0.0940003	0.102117	0.110722	0.11953	0.128398	0.13716	0.145655	0.153796	0.161533	0.168682	0.17505
17	-0.217609	-0.208995	-0.199884	-0.190373	-0.180539	-0.170455	-0.160274	-0.150115	-0.140045	-0.130066	-0.120152	-0.110261	-0.10038	-0.090574	-0.0809588	-0.0716549	-0.0627958	-0.0545144	-0.0469113	-0.0400158	-0.0337924	-0.0282161	-0.0232214	-0.0187225	-0.0147331	-0.0113714	-0.00875444	-0.00694213	-0.00588141	-0.00542591	-0.00547397	-0.00601194	-0.0070542	-0.00861636	-0.0106945	-0.0132786	-0.0163539	-0.0198527	-0.0236842	-0.0277414	-0.0319556	-0.0363338	-0.0409671	-0.0459584	-0.0513793	-0.0572212	-0.0634245	-0.0699672	-0.0768697
18	-0.00767196	-0.00211545	0.00416301	0.0110371	0.0183427	0.0258934	0.0335339	0.0411634	0.0487343	0.0562092	0.0635277	0.0705293	0.0770074	0.0828551	0.0880689	0.0926703	0.0966498	0.0999822	0.102725	0.104951	0.106711	0.108104	0.109264	0.110325	0.111356	0.112399	0.113538	0.114891	0.116541	0.118519	0.120749	0.123066	0.125406	0.127816	0.130322	0.132931	0.135627	0.138354	0.140966	0.143255	0.145088	0.146484	0.147535	0.148284	0.148751	0.148953	0.148847	0.148316	0.147289
19	0.118986	0.118738	0.119703	0.12173	0.124679	0.128473	0.133012	0.138136	0.143626	0.149285	0.15495	0.160449	0.165597	0.170208	0.174108	0.177175	0.179335	0.180564	0.180826	0.180027	0.178097	0.175057	0.171006	0.166111	0.160581	0.154575	0.148222	0.141638	0.134972	0.128375	0.121914	0.115632	0.109553	0.103771	0.0984591	0.0938212	0.0899866	0.0870324	0.0850531	0.0841418	0.0843409	0.0856373	0.087979	0.0912954	0.0955423	0.100603	0.106308	0.112472	0.118923
20	0.0543896	0.0533543	0.053276	0.0540585	0.0555613	0.0576513	0.0601817	0.0629673	0.0658358	0.06864	0.0712553	0.073638	0.0757638	0.077588	0.0790176	0.0799573	0.0802878	0.0798979	0.0787475	0.0768814	0.0744197	0.0714676	0.0681602	0.0646814	0.0612047	0.0578745	0.0548028	0.0520668	0.0497291	0.0479007	0.0466606	0.0459829	0.0457627	0.0459188	0.0464372	0.047295	0.04843	0.0498192	0.0514821	0.0534338	0.0556416	0.0580005	0.0603815	0.0626605	0.0646618	0.0661852	0.067079	0.0672389	0.0665731
21	-0.29803	-0.305807	-0.313159	-0.320005	-0.326196	-0.331554	-0.335975	-0.339423	-0.341921	-0.343481	-0.344107	-0.343837	-0.342713	-0.340753	-0.337981	-0.334445	-0.330203	-0.325243	-0.319599	-0.313389	-0.306749	-0.299795	-0.292646	-0.285433	-0.278312	-0.271422	-0.264852	-0.258688	-0.253015	-0.24784	-0.24316	-0.23904	-0.235538	-0.232646	-0.230369	-0.22878	-0.22796	-0.227969	-0.228858	-0.230652	-0.233363	-0.236995	-0.241553	-0.246971	-0.253076	-0.259622	-0.266337	-0.272957	-0.279273
22	-0.162299	-0.148902	-0.134974	-0.120812	-0.106754	-0.093042	-0.0799118	-0.06762	-0.0563692	-0.0463249	-0.0376457	-0.0304359	-0.0246808	-0.0202505	-0.0169974	-0.0148295	-0.0136963	-0.0135473	-0.0143499	-0.0160647	-0.0185786	-0.0217617	-0.0254724	-0.029589	-0.0339486	-0.0384722	-0.0430183	-0.0474998	-0.0518768	-0.0561128	-0.0601694	-0.0640059	-0.0675939	-0.070907	-0.0739373	-0.0766756	-0.0791032	-0.0811613	-0.0828285	-0.0841317	-0.0850669	-0.0856296	-0.0857771	-0.0854278	-0.084491	-0.082896	-0.0806218	-0.0777209	-0.0742413
23	-0.0265644	-0.0154381	-0.00453686	0.00594818	0.0158193	0.024999	0.033413	0.0411236	0.0482319	0.0548843	0.0612048	0.067231	0.0729606	0.0784012	0.0835722	0.0884749	0.0930728	0.0973091	0.101172	0.104686	0.10787	0.110707	0.113182	0.115287	0.117035	0.118449	0.119565	0.120437	0.121112	0.121656	0.122118	0.12252	0.122891	0.123289	0.123725	0.124149	0.124497	0.124689	0.124655	0.12438	0.123913	0.123309	0.122512	0.121445	0.120078	0.118396	0.116404	0.114125	0.11161
24	0.100205	0.100956	0.102289	0.104167	0.106506	0.109192	0.112132	0.115298	0.118667	0.122201	0.125812	0.129405	0.132848	0.135998	0.138739	0.140959	0.142601	0.143647	0.144165	0.144273	0.144057	0.143537	0.142705	0.141586	0.140126	0.138279	0.136068	0.133608	0.131059	0.128552	0.12622	0.124116	0.122307	0.120906	0.119998	0.119633	0.119895	0.120905	0.122725	0.125442	0.129144	0.133783	0.139211	0.145294	0.151989	0.159291	0.167116	0.175289	0.183581
25	0.195323	0.193324	0.192475	0.192731	0.194014	0.196275	0.199502	0.203673	0.208784	0.214833	0.221794	0.229562	0.237966	0.246779	0.255778	0.264858	0.273907	0.282739	0.291077	0.298585	0.304859	0.309461	0.312329	0.313653	0.313371	0.311413	0.307621	0.301901	0.294319	0.285076	0.274418	0.262317	0.249001	0.234451	0.21889	0.202646	0.186102	0.169583	0.153372	0.137714	0.122858	0.109079	0.0966562	0.0858125	0.0766989	0.0694193	0.064076	0.060728	0.0593617
26	0.0352725	0.0433155	0.0508899	0.0577803	0.063767	0.0686517	0.0722412	0.0743256	0.0747586	0.0735398	0.0707608	0.0665488	0.061039	0.0543823	0.0467145	0.0381578	0.028871	0.0190029	0.00868783	-0.00191065	-0.0125774	-0.0230265	-0.0329661	-0.0421257	-0.0503043	-0.0573602	-0.0631448	-0.0675167	-0.0703619	-0.0716319	-0.0713595	-0.0695956	-0.0663882	-0.0618607	-0.0562351	-0.0497568	-0.0426441	-0.0350053	-0.0270078	-0.0187193	-0.0102629	-0.00176847	0.00660471	0.0146487	0.0221358	0.0288758	0.0347403	0.0396211	0.0434001
27	-0.0443931	-0.0450003	-0.0454565	-0.0458665	-0.0463131	-0.0467754	-0.04723	-0.0477502	-0.0484481	-0.049349	-0.0504005	-0.0515046	-0.05254	-0.0534248	-0.0541375	-0.0547312	-0.0552929	-0.0559002	-0.0565999	-0.0573899	-0.0581914	-0.0589639	-0.0597089	-0.060463	-0.0613599	-0.0625961	-0.0643125	-0.0665365	-0.0692874	-0.0726032	-0.0765268	-0.0810446	-0.0861076	-0.0916304	-0.0975118	-0.103706	-0.110154	-0.116759	-0.123414	-0.130013	-0.136442	-0.142617	-0.14844	-0.15379	-0.158605	-0.162829	-0.166379	-0.169206	-0.171328
28	0.178279	0.17916	0.179228	0.178448	0.176731	0.174039	0.170356	0.165741	0.160349	0.154345	0.147913	0.141227	0.134448	0.127707	0.121196	0.115091	0.10954	0.104587	0.100184	0.096241	0.0927089	0.0895638	0.0867635	0.084292	0.0821978	0.080651	0.0798151	0.0797305	0.0804263	0.081898	0.0841135	0.0869993	0.0904375	0.0943503	0.0987179	0.103507	0.108662	0.114059	0.119496	0.124799	0.129871	0.134678	0.13918	0.143328	0.147114	0.150506	0.153494	0.156069	0.158161
29	0.0457225	0.0353357	0.0238305	0.0115039	-0.00134115	-0.0144203	-0.0274654	-0.0402446	-0.0525342	-0.064104	-0.0747657	-0.0843577	-0.0927074	-0.0996581	-0.105098	-0.108941	-0.111133	-0.111686	-0.110658	-0.108093	-0.104003	-0.0984971	-0.0918056	-0.0841142	-0.0754977	-0.0660125	-0.0557716	-0.0449681	-0.03383	-0.0226023	-0.0115569	-0.0009761	0.00882174	0.0175311	0.0248858	0.0306435	0.0346405	0.0367468	0.0368697	0.0349852	0.0311659	0.0255861	0.0184985	0.0102062	0.00102235	-0.00872256	-0.0187448	-0.0287986	-0.038616
30	-0.0328736	-0.0303628	-0.028692	-0.0280208	-0.028501	-0.0302626	-0.033377	-0.0378335	-0.0435262	-0.050288	-0.0579184	-0.066227	-0.0750558	-0.0842364	-0.0936223	-0.103132	-0.112671	-0.12214	-0.131421	-0.140255	-0.148344	-0.15553	-0.161809	-0.167198	-0.171651	-0.17514	-0.177655	-0.179182	-0.179689	-0.179156	-0.177531	-0.174754	-0.170932	-0.166239	-0.160841	-0.154901	-0.148567	-0.141993	-0.135294	-0.128519	-0.121707	-0.114983	-0.108605	-0.102851	-0.0978743	-0.0937683	-0.0905312	-0.0881116	-0.086455
31	0.0485389	0.0520255	0.0541499	0.0547894	0.0538617	0.0514842	0.0478466	0.0431431	0.0375576	0.0313022	0.024622	0.0176899	0.010612	0.00339361	-0.00378	-0.0107901	-0.017478	-0.0237435	-0.0295031	-0.0346304	-0.0389942	-0.0424803	-0.045026	-0.0466027	-0.0471951	-0.046835	-0.0456263	-0.0436515	-0.0409472	-0.0375359	-0.0333827	-0.0284742	-0.0228845	-0.016763	-0.0102387	-0.00346718	0.00340153	0.0101919	0.0166752	0.0226202	0.0278036	0.0320437	0.0352047	0.0371538	0.0377481	0.0368181	0.0341872	0.0298262	0.0238058
32	0.23594	0.241777	0.248064	0.254565	0.261074	0.26734	0.27314	0.278276	0.282663	0.286349	0.28943	0.29195	0.29391	0.29529	0.296063	0.296226	0.295777	0.294669	0.292855	0.290348	0.287196	0.283512	0.279397	0.274931	0.270238	0.26552	0.260971	0.25667	0.252641	0.248924	0.245564	0.242617	0.240104	0.238077	0.236622	0.235836	0.235812	0.236659	0.238438	0.241135	0.244684	0.24899	0.253965	0.259468	0.265284	0.271142	0.276772	0.281937	0.28646
33	-0.294378	-0.301761	-0.307634	-0.312069	-0.315155	-0.316996	-0.317731	-0.317528	-0.316538	-0.314867	-0.312611	-0.309872	-0.306783	-0.303525	-0.300318	-0.297357	-0.294765	-0.292573	-0.290759	-0.289295	-0.288159	-0.287321	-0.286732	-0.286301	-0.285907	-0.285511	-0.28509	-0.284565	-0.283778	-0.282533	-0.280688	-0.278149	-0.274844	-0.270703	-0.265651	-0.259657	-0.252691	-0.244719	-0.235733	-0.225779	-0.214984	-0.20351	-0.191518	-0.179132	-0.166463	-0.153638	-0.140819	-0.128173	-0.115858
34	-0.143135	-0.148986	-0.153759	-0.157357	-0.159771	-0.161072	-0.161226	-0.160298	-0.158352	-0.155535	-0.15188	-0.147383	-0.141993	-0.135684	-0.128494	-0.120468	-0.111666	-0.10217	-0.0920527	-0.0814934	-0.0707629	-0.0601101	-0.0496729	-0.0395214	-0.029725	-0.0203233	-0.0113608	-0.00295562	0.00471806	0.0115161	0.0173526	0.0222354	0.0261973	0.0292201	0.0312954	0.0324162	0.032592	0.0318566	0.0303047	0.0281168	0.0254698	0.0224544	0.0191573	0.0156977	0.0121412	0.00849891	0.00477293	0.00099984	-0.00278362
35	0.20754	0.216337	0.224974	0.233322	0.241267	0.248713	0.255555	0.261647	0.266845	0.271065	0.274204	0.276155	0.276846	0.276229	0.274373	0.271398	0.267359	0.262281	0.256281	0.249514	0.242133	0.234295	0.226121	0.217704	0.209121	0.200467	0.191833	0.183307	0.174981	0.166946	0.159272	0.151965	0.144942	0.13818	0.131786	0.125935	0.12079	0.116457	0.112991	0.110409	0.108617	0.107467	0.106837	0.106636	0.106803	0.107252	0.107855	0.108468	0.10901
36	-0.00559498	-0.00630711	-0.00643803	-0.00601103	-0.00506608	-0.00360601	-0.0015531	0.00117197	0.0045211	0.00835322	0.012482	0.016695	0.0208647	0.0249485	0.0288835	0.0325339	0.035806	0.0386981	0.0412601	0.0435696	0.0456913	0.0476584	0.0494537	0.0509974	0.0522193	0.0531345	0.0538151	0.0543243	0.0547047	0.0549728	0.0551095	0.0550615	0.0548004	0.0543672	0.0538849	0.0533889	0.0527852	0.0519099	0.0507784	0.0495171	0.048242	0.0470257	0.0459164	0.0449252	0.0440285	0.0432158	0.042447	0.0417404	0.0411609
37	0.1669	0.162885	0.15871	0.154504	0.150352	0.146328	0.142451	0.138686	0.135004	0.131432	0.128034	0.124876	0.122024	0.119496	0.117313	0.115544	0.114257	0.113501	0.113355	0.113908	0.115242	0.11741	0.120415	0.124216	0.128742	0.133866	0.139378	0.145004	0.150521	0.155764	0.160529	0.164639	0.167953	0.170358	0.171744	0.172058	0.17133	0.169611	0.166962	0.16344	0.159145	0.154168	0.148704	0.142881	0.136819	0.130654	0.124507	0.118496	0.112736
38	0.203987	0.203217	0.202407	0.201686	0.20116	0.200869	0.200811	0.201005	0.2015	0.202369	0.203631	0.205234	0.207087	0.209091	0.21112	0.21301	0.214642	0.215993	0.217063	0.217803	0.218112	0.2178	0.21669	0.214702	0.211883	0.208356	0.204244	0.199571	0.194263	0.18825	0.181502	0.174038	0.165972	0.157462	0.14866	0.139745	0.130945	0.122401	0.114293	0.106811	0.100105	0.0942702	0.0893832	0.0855335	0.0828022	0.0812951	0.0811005	0.0822832	0.0848432
39	-0.0451391	-0.043722	-0.0426258	-0.0417499	-0.041064	-0.0406062	-0.0403618	-0.0403689	-0.0406733	-0.0413147	-0.0422769	-0.043561	-0.045098	-0.0467999	-0.0486425	-0.0506216	-0.052669	-0.0545625	-0.0560498	-0.0569946	-0.0573327	-0.0571448	-0.0565746	-0.0556732	-0.0543848	-0.0526233	-0.0502881	-0.0473289	-0.0437189	-0.0394662	-0.0346143	-0.0292912	-0.0237015	-0.0179885	-0.0122555	-0.00663311	-0.00122066	0.00391398	0.00867356	0.0129023	0.0164387	0.0192042	0.0211398	0.0221496	0.0220797	0.020861	0.0184781	0.0149285	0.0101633
40	0.0619494	0.0516029	0.0418571	0.0330482	0.0254902	0.0193025	0.0145141	0.0111088	0.0091076	0.00861757	0.00974319	0.0124422	0.0165374	0.0217364	0.0278284	0.0345811	0.0417635	0.0492488	0.0569636	0.0648001	0.0725644	0.079997	0.0868281	0.0928584	0.0979947	0.102218	0.105475	0.107672	0.108711	0.108596	0.107406	0.105249	0.102258	0.0986404	0.0945015	0.0897807	0.0843815	0.0783024	0.0716571	0.0646708	0.057641	0.0508447	0.0444583	0.038613	0.0334073	0.0289428	0.0253498	0.0226402	0.020733
41	0.0678436	0.0735966	0.0794223	0.0853454	0.0913565	0.0973691	0.103361	0.109215	0.11482	0.12009	0.124993	0.129525	0.133687	0.137482	0.140955	0.144136	0.147049	0.149707	0.152068	0.154102	0.15579	0.157151	0.158231	0.159034	0.159563	0.159878	0.15998	0.159825	0.15933	0.158395	0.156951	0.15495	0.152351	0.149115	0.145205	0.140597	0.135398	0.12984	0.124151	0.118424	0.112685	0.106932	0.101139	0.0953283	0.0895174	0.0836926	0.0778892	0.0722305	0.0668533
42	-0.121903	-0.120403	-0.118685	-0.116754	-0.114554	-0.112	-0.109025	-0.105615	-0.101775	-0.0975277	-0.0929354	-0.0881074	-0.0830912	-0.0778862	-0.0725354	-0.0671065	-0.0616877	-0.0563539	-0.0511164	-0.0459984	-0.0410587	-0.0363167	-0.0317669	-0.027422	-0.0232674	-0.0193775	-0.0159039	-0.013016	-0.0109223	-0.00983739	-0.00988938	-0.0110802	-0.0133493	-0.0165611	-0.0205235	-0.0250328	-0.0299016	-0.0349595	-0.0400387	-0.0449912	-0.0496788	-0.0539804	-0.0578282	-0.0611537	-0.0638796	-0.0659533	-0.0673548	-0.0680864	-0.0681793
43	-0.201766	-0.198919	-0.194896	-0.189685	-0.183276	-0.175697	-0.16703	-0.157449	-0.147184	-0.136435	-0.125348	-0.114082	-0.102848	-0.0918782	-0.0813634	-0.0714444	-0.0622139	-0.0537687	-0.0462152	-0.0396911	-0.0343021	-0.0300998	-0.0271457	-0.0254971	-0.0251766	-0.0261467	-0.0283862	-0.0319196	-0.0367417	-0.0427289	-0.0496671	-0.0573022	-0.0653888	-0.0737171	-0.082151	-0.090533	-0.098653	-0.106321	-0.113388	-0.119752	-0.125343	-0.130069	-0.133812	-0.136481	-0.138059	-0.138613	-0.138207	-0.13685	-0.134504
44	0.0918669	0.0910678	0.0899097	0.0883855	0.086425	0.0839251	0.0808009	0.0770281	0.0726489	0.0677533	0.0624642	0.0568568	0.0509911	0.0449476	0.0388225	0.0327116	0.0267079	0.0209299	0.015484	0.0104296	0.00578666	0.00154081	-0.00233921	-0.00585293	-0.00899808	-0.0117819	-0.0141911	-0.0161642	-0.0176265	-0.0185324	-0.0188294	-0.0184511	-0.0173677	-0.0156027	-0.0132038	-0.0102025	-0.00664653	-0.00262475	0.00179568	0.00655507	0.0115736	0.0167778	0.0221272	0.0276169	0.0332417	0.0389762	0.0447236	0.0503299	0.0556232
45	-0.0542184	-0.0604279	-0.0664663	-0.0722645	-0.0777889	-0.0830395	-0.0880241	-0.0927321	-0.097125	-0.101112	-0.104559	-0.107401	-0.109693	-0.11156	-0.113128	-0.114445	-0.11547	-0.116089	-0.116179	-0.115792	-0.114973	-0.113898	-0.112617	-0.111197	-0.109697	-0.10818	-0.106725	-0.105431	-0.104393	-0.103681	-0.103338	-0.103378	-0.103825	-0.104712	-0.106005	-0.107666	-0.109729	-0.112261	-0.11532	-0.118925	-0.123025	-0.127502	-0.132206	-0.137027	-0.141863	-0.14665	-0.151351	-0.155929	-0.16034
46	-0.0783057	-0.0805686	-0.0832605	-0.086501	-0.0904469	-0.0951571	-0.100644	-0.106881	-0.113855	-0.121512	-0.129731	-0.138316	-0.147076	-0.155886	-0.164693	-0.173525	-0.182462	-0.191533	-0.200715	-0.209967	-0.219229	-0.228408	-0.237364	-0.245979	-0.254128	-0.261678	-0.268484	-0.274444	-0.279486	-0.283547	-0.286605	-0.288703	-0.289916	-0.29037	-0.29022	-0.289609	-0.288659	-0.28752	-0.286293	-0.285015	-0.283733	-0.28253	-0.281515	-0.280797	-0.280488	-0.280675	-0.28137	-0.282491	-0.283966
47	0.0772895	0.0820309	0.0868158	0.0915649	0.0962351	0.100813	0.105302	0.10972	0.114101	0.118435	0.12265	0.126644	0.130293	0.133505	0.136235	0.138475	0.140234	0.141581	0.142641	0.143532	0.144276	0.144887	0.145409	0.145878	0.146335	0.146857	0.14756	0.148588	0.150073	0.152123	0.154817	0.158201	0.162264	0.166965	0.172233	0.177985	0.184152	0.190681	0.197495	0.204497	0.211609	0.21888	0.226232	0.233614	0.240895	0.24791	0.254494	0.260518	0.265876
48	0.0768166	0.0758051	0.0740696	0.0717152	0.0688162	0.0654372	0.0615967	0.0573141	0.0526382	0.0476011	0.0422218	0.036569	0.0308415	0.0252566	0.019965	0.0150566	0.0105354	0.00634976	0.00245707	-0.00117528	-0.00446037	-0.00722069	-0.0092866	-0.0105941	-0.011192	-0.0111782	-0.0106518	-0.00965774	-0.00817205	-0.00613082	-0.00349911	-0.00028105	0.00344294	0.00750844	0.0117166	0.015905	0.0199414	0.023719	0.0270891	0.0298652	0.0319392	0.0332617	0.0337736	0.033447	0.032284	0.0302047	0.0271637	0.0231868	0.0183269
49	0.0429316	0.0480083	0.0530589	0.0580162	0.0627494	0.0671014	0.0709167	0.0740262	0.0762432	0.077391	0.0773213	0.075936	0.0732349	0.0692809	0.0641697	0.0580327	0.0509758	0.0431351	0.0346613	0.0256745	0.0163056	0.00672657	-0.00284194	-0.01215	-0.0209935	-0.0292145	-0.0366969	-0.0433445	-0.0490716	-0.0538105	-0.0575464	-0.0602181	-0.0618429	-0.0624307	-0.0619951	-0.0605584	-0.0582168	-0.055113	-0.0513982	-0.0471876	-0.0425603	-0.0375874	-0.0323915	-0.0271924	-0.0221684	-0.0174159	-0.0130051	-0.00898676	-0.0053907
50	0.0545653	0.0606284	0.0665793	0.0724178	0.0781502	0.0837309	0.0890727	0.0940474	0.0984841	0.102228	0.1052	0.107402	0.108906	0.109814	0.110215	0.110185	0.109738	0.108873	0.107633	0.106117	0.104529	0.1031	0.101991	0.101277	0.100946	0.10099	0.101431	0.102293	0.103576	0.105264	0.107309	0.109604	0.112058	0.11457	0.116959	0.119063	0.120818	0.122235	0.123352	0.12406	0.124095	0.123311	0.12173	0.11937	0.116252	0.112415	0.107884	0.102669	0.0968294
51	0.0145803	0.0140935	0.0131435	0.0118255	0.0103175	0.00883397	0.00745831	0.00618316	0.00500705	0.00397533	0.00321143	0.00283475	0.0028806	0.00335322	0.00431265	0.00582536	0.00779957	0.010286	0.0132218	0.0164954	0.0200219	0.0237178	0.0274808	0.0312011	0.0347756	0.0381358	0.0412396	0.0440638	0.0465059	0.0484168	0.049696	0.0503101	0.0502333	0.0494471	0.0478952	0.0455207	0.0423472	0.0384734	0.033983	0.0289416	0.0234011	0.0173959	0.0109887	0.00427981	-0.00262056	-0.00960339	-0.0165755	-0.0234482	-0.0301615
52	-0.0981831	-0.0927024	-0.0862192	-0.078877	-0.0708115	-0.062081	-0.052824	-0.043205	-0.0333976	-0.0235821	-0.0139292	-0.00462342	0.00418967	0.0124371	0.0200357	0.0269008	0.0330048	0.0383679	0.0430103	0.0469003	0.0500189	0.0524037	0.0540844	0.0550636	0.0553645	0.0550279	0.0541188	0.0527423	0.0510474	0.0491588	0.0471339	0.0450216	0.0428583	0.040688	0.038585	0.0366056	0.0347753	0.0330799	0.0314572	0.0298302	0.0281788	0.0265402	0.0249214	0.0232539	0.0214459	0.0195145	0.0176283	0.0159485	0.0146246
53	-0.0601586	-0.0550182	-0.050214	-0.045812	-0.0419116	-0.0386165	-0.0360044	-0.0341096	-0.03295	-0.0325779	-0.0330265	-0.0342852	-0.0362235	-0.0386995	-0.0415979	-0.0448548	-0.0484259	-0.0522359	-0.0561883	-0.0601268	-0.0638434	-0.0671376	-0.0697882	-0.0716018	-0.0724686	-0.0723275	-0.0711463	-0.0689797	-0.0659221	-0.0620336	-0.0573003	-0.0516448	-0.04507	-0.0376749	-0.0295585	-0.0208402	-0.011649	-0.0021003	0.00771011	0.0176824	0.0276819	0.0375198	0.0470383	0.0561027	0.0645791	0.0723145	0.0791556	0.0849473	0.0895604
54	-0.00764023	-0.00856426	-0.00851379	-0.00740295	-0.00526102	-0.00211111	0.00205138	0.00720635	0.0133218	0.0204062	0.0285065	0.0376368	0.0476686	0.0584594	0.069879	0.0817899	0.0940739	0.106633	0.119417	0.132394	0.145469	0.158506	0.171337	0.183794	0.195739	0.207061	0.217669	0.227509	0.236566	0.244822	0.25227	0.258906	0.264706	0.269651	0.273733	0.276954	0.279321	0.280851	0.281589	0.281592	0.280922	0.279646	0.277824	0.275476	0.272659	0.269478	0.26607	0.262564	0.259017
55	0.138139	0.139141	0.139795	0.140087	0.140071	0.139824	0.139398	0.138834	0.138189	0.137534	0.136954	0.136558	0.136474	0.136745	0.137303	0.138071	0.13896	0.139835	0.140593	0.141168	0.141492	0.141529	0.14124	0.140613	0.139699	0.138597	0.137456	0.13645	0.135711	0.135308	0.135248	0.135537	0.136178	0.137131	0.138309	0.139581	0.14082	0.14196	0.142962	0.143859	0.144716	0.145642	0.146791	0.148291	0.150187	0.152552	0.155381	0.158592	0.162082
56	-0.0320088	-0.0368564	-0.0416653	-0.0462933	-0.0505036	-0.053981	-0.0564858	-0.0579517	-0.0583567	-0.0577067	-0.0560392	-0.0533857	-0.049729	-0.045041	-0.039266	-0.0323589	-0.0242948	-0.0151314	-0.00493321	0.00622764	0.0182229	0.0308662	0.0439436	0.0572433	0.0705166	0.0834904	0.0959327	0.107637	0.118395	0.12805	0.136509	0.143706	0.149556	0.153975	0.1569	0.1583	0.158095	0.156188	0.152622	0.147581	0.141298	0.134022	0.125972	0.117365	0.1084	0.0993339	0.0904629	0.0820711	0.0744212
57	0.144511	0.141226	0.13764	0.13379	0.129729	0.12544	0.120835	0.115929	0.110844	0.105708	0.100614	0.0956195	0.0907517	0.0860193	0.0814302	0.077028	0.0728566	0.0689316	0.0652659	0.0618709	0.0587489	0.0559332	0.0535101	0.0515249	0.0499379	0.0486711	0.0476452	0.04685	0.0462991	0.0459787	0.0458737	0.0459821	0.0463396	0.0470101	0.0480476	0.0494664	0.0512318	0.0532743	0.0554749	0.0576766	0.0596781	0.0613204	0.0625805	0.0634593	0.0639643	0.0641148	0.0639033	0.0632875	0.0622368
58	0.106943	0.107267	0.107261	0.106917	0.106239	0.105293	0.104108	0.102676	0.100965	0.0989428	0.096564	0.0937644	0.0904904	0.0867435	0.0826368	0.0783558	0.0740381	0.069769	0.0655345	0.0612497	0.056868	0.052366	0.0477339	0.0429514	0.0379875	0.0328187	0.0274578	0.0219575	0.0163638	0.0106844	0.00487306	-0.00114401	-0.00738498	-0.0137693	-0.0201364	-0.0262312	-0.0318346	-0.0368072	-0.0410968	-0.0446887	-0.0475701	-0.049715	-0.0511148	-0.0518102	-0.0518332	-0.0511991	-0.0498874	-0.0479831	-0.0455159
59	-0.190728	-0.19648	-0.201905	-0.206881	-0.211294	-0.215036	-0.218001	-0.22015	-0.221504	-0.222093	-0.221858	-0.220643	-0.218313	-0.21482	-0.21017	-0.204354	-0.197422	-0.189451	-0.180482	-0.170543	-0.15974	-0.148311	-0.136546	-0.124721	-0.113104	-0.101925	-0.0913625	-0.0815503	-0.0725664	-0.0644946	-0.0574197	-0.0514695	-0.0467751	-0.0434717	-0.0417195	-0.0416735	-0.0433542	-0.0466643	-0.0514203	-0.0574145	-0.0644851	-0.0724599	-0.0811712	-0.0904026	-0.0999151	-0.109481	-0.118849	-0.127764	-0.135978
60	-0.00718105	-0.00514278	-0.0029937	-0.00067879	0.00181904	0.00451042	0.00741295	0.0105598	0.0139875	0.0176948	0.0216675	0.0258829	0.0302511	0.0346157	0.0388741	0.043025	0.0470761	0.0510476	0.0550019	0.0589858	0.0630225	0.0670485	0.0709799	0.0747573	0.0782981	0.081538	0.0844501	0.0870411	0.0892965	0.0911459	0.0925077	0.0933911	0.0939187	0.0942052	0.0943517	0.0944827	0.0947089	0.0951128	0.0957709	0.0966935	0.0978304	0.0991461	0.100646	0.102347	0.104206	0.106132	0.108034	0.109829	0.111419
61	0.286221	0.272521	0.259024	0.245892	0.23332	0.221444	0.210327	0.200037	0.190657	0.182223	0.174742	0.168184	0.162498	0.157656	0.15363	0.150354	0.147749	0.145719	0.144198	0.143177	0.142597	0.142336	0.142289	0.142345	0.14236	0.142176	0.14165	0.140703	0.139364	0.137731	0.135895	0.133893	0.131725	0.129343	0.126707	0.123844	0.120855	0.117834	0.114833	0.111857	0.108899	0.105962	0.103083	0.100354	0.0978865	0.0957646	0.0940406	0.0926967	0.091626
62	0.0333162	0.0378544	0.0426954	0.047637	0.0524832	0.0570687	0.0612143	0.0647319	0.0674991	0.0694845	0.0707005	0.0711941	0.0710471	0.070336	0.0691051	0.0674145	0.0653268	0.0628872	0.0601373	0.0571248	0.0539108	0.0506086	0.047398	0.0444717	0.0419642	0.0399702	0.0385763	0.0378168	0.0376929	0.0381875	0.0392578	0.0408586	0.0429892	0.0456519	0.0488064	0.0524206	0.0564578	0.0608016	0.065265	0.0696472	0.0737588	0.0774434	0.0806271	0.0832586	0.0852585	0.0865727	0.0872045	0.0871084	0.0862415
63	-0.0128771	-0.0107212	-0.00880771	-0.00719047	-0.00606445	-0.00544487	-0.00544502	-0.00610653	-0.00751213	-0.00973832	-0.0128624	-0.0168643	-0.0216454	-0.0270925	-0.0330148	-0.0392197	-0.0456069	-0.0520879	-0.0585647	-0.0649343	-0.0711602	-0.0771835	-0.0828917	-0.0881516	-0.0928085	-0.0966957	-0.0997036	-0.101819	-0.103105	-0.10362	-0.103374	-0.102339	-0.100509	-0.0978741	-0.0944082	-0.0900939	-0.0850562	-0.0795165	-0.0736361	-0.0675075	-0.0612117	-0.0548873	-0.0486917	-0.0427495	-0.0371752	-0.0320712	-0.0275016	-0.0235598	-0.0203692
64	-0.264238	-0.270686	-0.276705	-0.28203	-0.286347	-0.289476	-0.291389	-0.292079	-0.291516	-0.289699	-0.28667	-0.282496	-0.277274	-0.271154	-0.264312	-0.256935	-0.249195	-0.241215	-0.233085	-0.224926	-0.21692	-0.209191	-0.201814	-0.194842	-0.188324	-0.182291	-0.176785	-0.171859	-0.167549	-0.163898	-0.160982	-0.158886	-0.157724	-0.157574	-0.15849	-0.160497	-0.163612	-0.167763	-0.172801	-0.178568	-0.184866	-0.191437	-0.198043	-0.20454	-0.210798	-0.216644	-0.221899	-0.226419	-0.230088
65	-0.0734965	-0.0742046	-0.0758735	-0.0784792	-0.0820254	-0.086375	-0.0913058	-0.0966364	-0.102277	-0.108162	-0.114235	-0.120459	-0.126796	-0.133139	-0.139334	-0.145257	-0.150818	-0.155953	-0.160582	-0.164636	-0.168105	-0.171009	-0.17339	-0.175267	-0.176647	-0.177478	-0.177668	-0.177168	-0.175963	-0.174077	-0.17159	-0.16858	-0.165109	-0.161242	-0.157057	-0.152623	-0.148003	-0.143253	-0.138435	-0.133651	-0.129018	-0.124645	-0.120606	-0.116946	-0.113685	-0.11078	-0.108125	-0.105683	-0.103414
66	0.120204	0.11552	0.1105	0.105269	0.0998828	0.0944225	0.089042	0.083928	0.0792603	0.0751878	0.0718174	0.0692268	0.0675286	0.0668831	0.0673491	0.0688657	0.0713888	0.0749128	0.0794635	0.0850561	0.0916616	0.0991863	0.107501	0.116425	0.12573	0.135165	0.144473	0.153417	0.161767	0.169277	0.175727	0.181038	0.185238	0.188399	0.190555	0.191652	0.191651	0.190618	0.188686	0.185984	0.182704	0.179015	0.175064	0.170992	0.16695	0.163071	0.159471	0.15627	0.15359
67	-0.0530848	-0.0532263	-0.0531332	-0.0528631	-0.0525453	-0.0522509	-0.0520073	-0.0518464	-0.0518361	-0.0520212	-0.0524229	-0.0530661	-0.0540571	-0.0554494	-0.0572343	-0.0594394	-0.0620449	-0.0649101	-0.0679176	-0.0710858	-0.0744568	-0.0780842	-0.0820106	-0.0861919	-0.0904654	-0.0946425	-0.0985685	-0.102106	-0.105123	-0.107528	-0.109269	-0.110348	-0.110796	-0.110638	-0.109906	-0.108622	-0.106801	-0.104463	-0.101629	-0.0983364	-0.094674	-0.0907588	-0.0867202	-0.0826515	-0.0786557	-0.0748629	-0.071394	-0.068383	-0.0659312
68	-0.133282	-0.127389	-0.120724	-0.113297	-0.105171	-0.096477	-0.087378	-0.0780635	-0.0686679	-0.0592537	-0.0499075	-0.0407748	-0.0320249	-0.0238414	-0.0163771	-0.0097848	-0.00420404	0.00031296	0.00375442	0.00618714	0.00769507	0.0083552	0.00822638	0.0073305	0.00571949	0.00354137	0.00094789	-0.00196639	-0.00517174	-0.00861056	-0.012176	-0.0157719	-0.0193244	-0.0227603	-0.0260066	-0.0289832	-0.0315847	-0.0337474	-0.0354509	-0.0367101	-0.0375714	-0.0380575	-0.0381599	-0.0378609	-0.0371462	-0.0359807	-0.0343448	-0.0322807	-0.0298997
69	-0.275279	-0.268906	-0.262566	-0.256395	-0.250537	-0.245078	-0.24003	-0.235368	-0.23111	-0.227302	-0.223991	-0.221206	-0.218919	-0.21707	-0.215642	-0.214643	-0.214071	-0.213885	-0.214072	-0.21468	-0.215724	-0.217172	-0.218974	-0.221029	-0.223199	-0.225328	-0.227285	-0.228963	-0.230246	-0.231096	-0.231539	-0.231612	-0.231341	-0.230735	-0.229782	-0.228442	-0.226745	-0.224822	-0.222745	-0.220571	-0.218317	-0.216085	-0.214102	-0.212609	-0.211697	-0.211373	-0.211603	-0.212288	-0.21329
70	-0.0611686	-0.062387	-0.0623228	-0.0609076	-0.0580818	-0.0538567	-0.0483301	-0.0416123	-0.033839	-0.0251511	-0.0156794	-0.00555899	0.00503228	0.0158532	0.0266535	0.0372595	0.0475346	0.0572849	0.0663424	0.0746657	0.0822797	0.0892158	0.0954446	0.100871	0.105407	0.109076	0.111962	0.114156	0.11573	0.116707	0.117036	0.116643	0.115493	0.113627	0.111154	0.108187	0.104788	0.100988	0.0968105	0.0922912	0.0874622	0.0823614	0.0770264	0.0714961	0.0658244	0.060047	0.0541507	0.048109	0.0419067
71	-0.0668091	-0.0641255	-0.0610573	-0.0577294	-0.0542564	-0.0507726	-0.0473929	-0.044164	-0.041136	-0.0383297	-0.0356905	-0.0331784	-0.0307874	-0.0284954	-0.0262845	-0.0241363	-0.0220141	-0.0199194	-0.0178869	-0.0159429	-0.0141188	-0.0124033	-0.0108	-0.00932441	-0.00789583	-0.00639139	-0.00476924	-0.0030798	-0.00140678	0.00021444	0.00177129	0.00326951	0.00475114	0.00623352	0.00765917	0.008959	0.010105	0.0110848	0.0118741	0.0124142	0.0125548	0.0121817	0.0112533	0.00977276	0.00770001	0.00499947	0.00167194	-0.00225309	-0.00669386
72	0.0180515	0.0289067	0.0400481	0.0512874	0.0623896	0.0731169	0.0832478	0.0926662	0.101286	0.109	0.11567	0.121163	0.125372	0.128249	0.12979	0.129992	0.128864	0.126428	0.122756	0.117952	0.112149	0.105567	0.0984575	0.0910764	0.0836464	0.0763358	0.0693505	0.0629688	0.0574661	0.0529363	0.0493519	0.0467089	0.0450046	0.0442192	0.0443092	0.0452052	0.0467488	0.0487144	0.051091	0.0537962	0.0568556	0.0602578	0.0640364	0.0681566	0.072494	0.0768528	0.080963	0.0845668	0.0874836
73	-0.297258	-0.29014	-0.283192	-0.27662	-0.270543	-0.264924	-0.259633	-0.254585	-0.249839	-0.24549	-0.241617	-0.238317	-0.235663	-0.233594	-0.231979	-0.230705	-0.229712	-0.228929	-0.228236	-0.227516	-0.226694	-0.225677	-0.224312	-0.222403	-0.21986	-0.216703	-0.212918	-0.208466	-0.203354	-0.197581	-0.191135	-0.18401	-0.176227	-0.167876	-0.159129	-0.150141	-0.141073	-0.132095	-0.123336	-0.11501	-0.107332	-0.100382	-0.0941968	-0.0887763	-0.0841469	-0.0803434	-0.0773452	-0.0750619	-0.0733594
74	0.28598	0.283829	0.280993	0.277672	0.27412	0.270555	0.267041	0.263561	0.260113	0.256662	0.253122	0.249503	0.245984	0.242826	0.240239	0.238265	0.23687	0.236003	0.235588	0.235532	0.23573	0.236109	0.236628	0.237268	0.237964	0.238576	0.239043	0.239369	0.239585	0.239625	0.239347	0.238584	0.237203	0.235165	0.232545	0.229398	0.225657	0.221273	0.216235	0.210527	0.204159	0.197188	0.18971	0.181825	0.173628	0.165283	0.157085	0.149353	0.142404
75	-0.118227	-0.123163	-0.127857	-0.132239	-0.136239	-0.139827	-0.142961	-0.145596	-0.147675	-0.149145	-0.14999	-0.150287	-0.150174	-0.149737	-0.148943	-0.147834	-0.1465	-0.144998	-0.14335	-0.141534	-0.139533	-0.137284	-0.134706	-0.131792	-0.128555	-0.12508	-0.121572	-0.118277	-0.115349	-0.112805	-0.110603	-0.108679	-0.106919	-0.105169	-0.103322	-0.101359	-0.099256	-0.0970781	-0.0948368	-0.0925648	-0.0902577	-0.0878836	-0.0853465	-0.0825345	-0.0793833	-0.0759049	-0.0721615	-0.0682317	-0.0642519
76	-0.108069	-0.110736	-0.113317	-0.11576	-0.117927	-0.119619	-0.120608	-0.120957	-0.120654	-0.119843	-0.118552	-0.116791	-0.114592	-0.11203	-0.109175	-0.106104	-0.102885	-0.0995011	-0.0959121	-0.0920659	-0.087919	-0.0834497	-0.0786783	-0.0736844	-0.0685812	-0.0634925	-0.0585427	-0.0538271	-0.0494293	-0.0454377	-0.0419291	-0.0389487	-0.0364996	-0.0345836	-0.0331998	-0.0323633	-0.0321201	-0.0325031	-0.0334961	-0.0350703	-0.0372156	-0.0399202	-0.0431266	-0.0467264	-0.0506081	-0.0546951	-0.058937	-0.0632963	-0.0677074
77	0.157189	0.156016	0.153959	0.151135	0.147633	0.14348	0.138716	0.133419	0.127612	0.121448	0.115131	0.108854	0.102795	0.0971067	0.0918893	0.0872046	0.0830987	0.0796254	0.0768017	0.0746255	0.0730792	0.0721338	0.0717855	0.0720379	0.0729303	0.0745667	0.0770152	0.0802978	0.0844136	0.0893696	0.095172	0.101735	0.10893	0.116604	0.124576	0.132641	0.140598	0.148285	0.155515	0.162034	0.167624	0.172225	0.175893	0.178604	0.180308	0.181045	0.180903	0.17998	0.178394
78	-0.0701433	-0.0694963	-0.0685834	-0.067516	-0.0663852	-0.0652677	-0.0642313	-0.0633376	-0.0626576	-0.0622656	-0.0621843	-0.0624449	-0.0630665	-0.0639854	-0.0651354	-0.0664739	-0.06796	-0.0695309	-0.0711163	-0.072686	-0.0742301	-0.0757262	-0.0771673	-0.0785193	-0.0797576	-0.0809021	-0.081967	-0.0829192	-0.0836837	-0.0841376	-0.0841947	-0.0838413	-0.0830398	-0.0817135	-0.0798429	-0.0774587	-0.0745969	-0.0713062	-0.0676538	-0.0637096	-0.0595246	-0.0551156	-0.0505029	-0.0457354	-0.0408621	-0.035909	-0.030892	-0.0258586	-0.0208423
79	-0.0941533	-0.0847728	-0.0752587	-0.0657138	-0.0562525	-0.0470029	-0.0380785	-0.0296476	-0.0218908	-0.0150516	-0.00929164	-0.00484984	-0.0019227	-0.00061208	-0.00093187	-0.00277277	-0.00595909	-0.0103505	-0.0158087	-0.0221711	-0.0292745	-0.0369449	-0.0449551	-0.0530033	-0.0608677	-0.0684304	-0.075637	-0.0824592	-0.0888818	-0.0948857	-0.100413	-0.105319	-0.109418	-0.112561	-0.11471	-0.115848	-0.116001	-0.115289	-0.11384	-0.111697	-0.108849	-0.105291	-0.101052	-0.0962779	-0.0912126	-0.0860816	-0.0810341	-0.0761958	-0.0716978
80	-0.106377	-0.101653	-0.097104	-0.0928112	-0.0888372	-0.0851719	-0.0817525	-0.0785845	-0.0756723	-0.0730134	-0.0705792	-0.0683507	-0.0663025	-0.0644525	-0.0628955	-0.0617706	-0.0612166	-0.0613848	-0.0623952	-0.064284	-0.0670051	-0.0704571	-0.0745435	-0.0791429	-0.0841059	-0.0893286	-0.0947779	-0.100439	-0.106208	-0.111905	-0.117335	-0.122323	-0.126746	-0.130516	-0.133578	-0.135875	-0.137375	-0.138154	-0.138319	-0.137942	-0.137038	-0.135628	-0.133797	-0.131651	-0.129328	-0.127001	-0.124838	-0.122937	-0.121333
81	0.0457321	0.0512257	0.0570659	0.0632987	0.0699778	0.0770879	0.0845102	0.0920594	0.0995439	0.106749	0.113454	0.119543	0.124973	0.129805	0.134083	0.137752	0.140749	0.143062	0.144683	0.145616	0.145885	0.145534	0.14465	0.143319	0.141607	0.139572	0.137236	0.134599	0.13172	0.128738	0.125788	0.122963	0.120308	0.117824	0.115508	0.113373	0.111473	0.109883	0.108657	0.107787	0.107207	0.10684	0.106639	0.106626	0.106825	0.107254	0.107928	0.108857	0.110045
82	-0.0264834	-0.0231914	-0.0198055	-0.0164293	-0.0131757	-0.0099885	-0.00694024	-0.00397926	-0.00109609	0.00172206	0.00447142	0.00713177	0.00965252	0.0119685	0.0140164	0.0157418	0.0171024	0.0180578	0.0185585	0.0185823	0.0181034	0.0170975	0.0155591	0.0135265	0.0110687	0.00824889	0.00512273	0.00174294	-0.00186476	-0.00573518	-0.0099315	-0.0145279	-0.0195799	-0.0250853	-0.0310503	-0.0374807	-0.0443372	-0.0515557	-0.0590558	-0.0667405	-0.0744782	-0.0821475	-0.0896741	-0.0970032	-0.104093	-0.110892	-0.117345	-0.123416	-0.129123
83	0.0645848	0.0734778	0.0821958	0.0905804	0.0984339	0.105718	0.112233	0.117909	0.122653	0.126429	0.12914	0.130659	0.130966	0.130138	0.128253	0.125347	0.12142	0.116506	0.110739	0.10436	0.0976034	0.0905779	0.0832725	0.0756991	0.0678122	0.059495	0.050736	0.0416721	0.032466	0.0232951	0.0143464	0.00583851	-0.00205899	-0.00928162	-0.0157881	-0.0216127	-0.0268236	-0.0314688	-0.0355224	-0.0389212	-0.0416375	-0.0437513	-0.0454095	-0.046718	-0.0477441	-0.0485488	-0.0492185	-0.0497476	-0.0500487
84	0.053743	0.0500021	0.0482189	0.0483539	0.0503588	0.0541409	0.0595848	0.0665866	0.0749867	0.0845782	0.0951615	0.106562	0.118606	0.131091	0.143824	0.156613	0.169248	0.181488	0.193039	0.203583	0.212823	0.220471	0.226267	0.230057	0.231786	0.231423	0.228998	0.224573	0.218281	0.210304	0.200852	0.190181	0.178578	0.166335	0.153696	0.140903	0.128237	0.115983	0.104398	0.0937261	0.0842072	0.0761041	0.0696696	0.0650875	0.0624688	0.0618815	0.0633061	0.0666898	0.071948
85	-0.141711	-0.140078	-0.137914	-0.13522	-0.132019	-0.128404	-0.124496	-0.120377	-0.116144	-0.111958	-0.10798	-0.104361	-0.101176	-0.098467	-0.0962685	-0.0945952	-0.0934558	-0.0928706	-0.0928036	-0.0931363	-0.0937564	-0.0946079	-0.095685	-0.0970131	-0.0986071	-0.100468	-0.102607	-0.105015	-0.107583	-0.110217	-0.112893	-0.115621	-0.118414	-0.121204	-0.123952	-0.126636	-0.129183	-0.13151	-0.133588	-0.135396	-0.136882	-0.138022	-0.138858	-0.139468	-0.139876	-0.140065	-0.139964	-0.139522	-0.13877
86	0.0593011	0.0422008	0.0247879	0.00739893	-0.00976535	-0.0263166	-0.0420366	-0.0567143	-0.0701527	-0.0821636	-0.0926153	-0.101455	-0.108659	-0.114169	-0.117935	-0.119981	-0.120372	-0.119123	-0.116252	-0.111812	-0.105896	-0.0986236	-0.090184	-0.0808318	-0.0708208	-0.0603096	-0.0493875	-0.0381209	-0.0266347	-0.0151537	-0.00397803	0.00660649	0.0163881	0.0252092	0.0329243	0.0394226	0.0446149	0.0484929	0.0511112	0.0525672	0.0529851	0.0524276	0.0509489	0.0486395	0.0456349	0.0421007	0.0382359	0.0342435	0.0303222
87	-0.0600197	-0.0674806	-0.0748014	-0.0818823	-0.0885249	-0.0945728	-0.0999151	-0.104469	-0.108243	-0.111293	-0.113604	-0.115044	-0.115513	-0.114997	-0.113521	-0.111118	-0.107858	-0.103848	-0.0992074	-0.0940313	-0.0883519	-0.0821263	-0.0753431	-0.0681428	-0.0607137	-0.0532008	-0.0457123	-0.0383582	-0.0312649	-0.0245364	-0.0182739	-0.0126322	-0.0077597	-0.00373882	-0.00062788	0.00163293	0.00316336	0.00404965	0.00432137	0.00395543	0.00296487	0.00134688	-0.00090948	-0.00380049	-0.007351	-0.0115712	-0.0163212	-0.0213627	-0.0265485
88	0.0446635	0.044502	0.0438412	0.0426821	0.0409699	0.0386292	0.0356389	0.0320147	0.0277629	0.0228992	0.0174554	0.0114392	0.00485175	-0.00222268	-0.00960991	-0.0170975	-0.0244919	-0.0315736	-0.0381232	-0.0439868	-0.0490794	-0.053323	-0.0566381	-0.0589978	-0.06048	-0.0612482	-0.0614606	-0.0611918	-0.060405	-0.0590659	-0.057204	-0.0548847	-0.052183	-0.0491671	-0.0458911	-0.0424231	-0.0388694	-0.0353577	-0.0320001	-0.0288405	-0.0259087	-0.0232734	-0.0210484	-0.0193016	-0.0180692	-0.0173958	-0.0172942	-0.0177316	-0.0186472
89	-0.0871434	-0.0919742	-0.0961613	-0.0996854	-0.102481	-0.104479	-0.105704	-0.106214	-0.106095	-0.105521	-0.10462	-0.103426	-0.101958	-0.100188	-0.098036	-0.0953861	-0.0921395	-0.0882627	-0.0837937	-0.0788152	-0.0733887	-0.0675811	-0.0614526	-0.0550555	-0.048471	-0.041737	-0.034841	-0.0277385	-0.0204182	-0.0129093	-0.00527624	0.00239495	0.010004	0.0174506	0.0246536	0.0315734	0.0382262	0.044706	0.051123	0.0575684	0.0641265	0.0708906	0.0778219	0.0847242	0.0913802	0.0976191	0.10343	0.108865	0.113927
90	-0.022462	-0.0231635	-0.0243047	-0.0258674	-0.0278452	-0.0302395	-0.0331592	-0.0367132	-0.0409183	-0.0456922	-0.0508673	-0.0562561	-0.0617323	-0.0672701	-0.0728407	-0.0783808	-0.0837878	-0.0889457	-0.0937689	-0.0980969	-0.101848	-0.104966	-0.10745	-0.109332	-0.110659	-0.111395	-0.111463	-0.110821	-0.10948	-0.107476	-0.104846	-0.101657	-0.0979275	-0.0936796	-0.0889574	-0.0838672	-0.078547	-0.0731175	-0.0677066	-0.062493	-0.057639	-0.0532769	-0.0494864	-0.0462698	-0.0435886	-0.0414586	-0.0399389	-0.0390636	-0.0388047
91	0.29636	0.29316	0.289239	0.284706	0.279745	0.27461	0.269508	0.26461	0.260069	0.256049	0.252726	0.250188	0.248461	0.24759	0.247707	0.248974	0.251483	0.255266	0.260263	0.266403	0.273634	0.281827	0.290775	0.300303	0.310309	0.320622	0.330965	0.341024	0.35063	0.359696	0.368169	0.375962	0.382947	0.388951	0.393798	0.397341	0.399425	0.399948	0.398953	0.396522	0.392834	0.388101	0.38245	0.375886	0.368371	0.359965	0.350808	0.341037	0.330811
92	-0.111484	-0.116378	-0.122422	-0.129529	-0.13765	-0.146621	-0.156229	-0.166187	-0.176209	-0.186049	-0.195496	-0.204368	-0.21251	-0.219799	-0.226146	-0.231468	-0.23568	-0.238651	-0.240242	-0.240391	-0.239119	-0.236484	-0.232593	-0.2276	-0.221664	-0.214913	-0.207468	-0.199422	-0.190867	-0.181944	-0.172821	-0.163646	-0.154555	-0.145728	-0.137363	-0.129621	-0.122621	-0.116422	-0.111021	-0.106462	-0.102848	-0.100287	-0.0988663	-0.0986371	-0.0995991	-0.101753	-0.105148	-0.109789	-0.115544
93	-0.270173	-0.271613	-0.274028	-0.27746	-0.281904	-0.287269	-0.293345	-0.299893	-0.306705	-0.313569	-0.320299	-0.326746	-0.332767	-0.338212	-0.342917	-0.346697	-0.349359	-0.350809	-0.351022	-0.34993	-0.347486	-0.343719	-0.338755	-0.33272	-0.325696	-0.317741	-0.308954	-0.299477	-0.289455	-0.279063	-0.268501	-0.257889	-0.24725	-0.236574	-0.225864	-0.2152	-0.204788	-0.194911	-0.185802	-0.177548	-0.170165	-0.163639	-0.157942	-0.153068	-0.149023	-0.145728	-0.143172	-0.141329	-0.140191
94	-0.139657	-0.141518	-0.142911	-0.143667	-0.143692	-0.143034	-0.14171	-0.139806	-0.137323	-0.134247	-0.130584	-0.126416	-0.121818	-0.116813	-0.111364	-0.105472	-0.0991904	-0.0925799	-0.0857373	-0.078758	-0.0717158	-0.0646694	-0.0576399	-0.0505816	-0.043374	-0.0359441	-0.0283038	-0.0206528	-0.0132388	-0.00628298	-8.43e-06	0.00538412	0.00971398	0.0128063	0.0145314	0.0148972	0.0139872	0.011889	0.00863032	0.00424978	-0.00116426	-0.00750559	-0.014622	-0.0223259	-0.030468	-0.0389999	-0.0479276	-0.0572274	-0.066757
95	0.160922	0.16681	0.171808	0.175917	0.179201	0.181686	0.183385	0.184346	0.184598	0.184085	0.18269	0.180346	0.177079	0.172991	0.168214	0.162891	0.15713	0.151036	0.144743	0.138369	0.132045	0.125908	0.120066	0.114631	0.109745	0.105496	0.101904	0.0989882	0.0967789	0.095302	0.0945982	0.0946885	0.0954549	0.096838	0.0986808	0.100923	0.103494	0.106276	0.109117	0.111848	0.114335	0.116471	0.118148	0.119227	0.119561	0.119044	0.117628	0.115277	0.111994
96	0.181641	0.185286	0.187968	0.189673	0.190427	0.190236	0.189088	0.186963	0.183867	0.179803	0.174765	0.168855	0.162265	0.155208	0.147838	0.140274	0.132589	0.124803	0.116946	0.109058	0.101163	0.093313	0.0855725	0.0779959	0.0706302	0.0635267	0.0567149	0.0501927	0.0439651	0.0380651	0.0324902	0.0272125	0.0222224	0.0175402	0.0131745	0.00912025	0.0053649	0.00190551	-0.00126394	-0.00417277	-0.00686592	-0.00942307	-0.011965	-0.0146049	-0.0173971	-0.0203377	-0.0233759	-0.0264668	-0.0295774
97	0.00773615	0.00662609	0.00627205	0.00685392	0.00853284	0.0114262	0.0156033	0.0210876	0.0278672	0.0358732	0.0450241	0.0552328	0.0663498	0.0781789	0.0905047	0.103151	0.115991	0.128935	0.141917	0.154803	0.167453	0.179754	0.191579	0.202803	0.213336	0.223104	0.232021	0.239997	0.246937	0.252736	0.25734	0.260713	0.262823	0.263675	0.263299	0.261736	0.259043	0.255283	0.250478	0.244656	0.237862	0.230212	0.221888	0.213055	0.203906	0.194675	0.185608	0.176928	0.168842
98	0.0288623	0.032789	0.038174	0.0449309	0.052935	0.0619816	0.0717787	0.0820723	0.0926193	0.103149	0.113473	0.123517	0.133198	0.142365	0.150842	0.158515	0.16534	0.171272	0.176255	0.180258	0.183243	0.185155	0.18592	0.185405	0.183595	0.18052	0.176188	0.170692	0.164139	0.156637	0.148329	0.139405	0.130127	0.120824	0.111777	0.103194	0.0951914	0.0877635	0.0808754	0.0745635	0.0689249	0.0640851	0.060137	0.0570923	0.0549175	0.0535962	0.0531272	0.0534341	0.0543634
99	-0.0164182	-0.00680679	0.00290496	0.0126273	0.0222888	0.0317684	0.0408687	0.0494072	0.0572659	0.0643515	0.0706029	0.0759962	0.0805489	0.0843374	0.0874288	0.0898862	0.0917504	0.0930543	0.0938128	0.0940565	0.0938744	0.0933661	0.092588	0.0915113	0.0900856	0.0882989	0.0861689	0.0837242	0.0809819	0.0779256	0.0745119	0.0706583	0.0662367	0.0611432	0.0553477	0.0488999	0.0419147	0.0346113	0.0272272	0.0199329	0.0128502	0.00606889	-0.00035563	-0.00637	-0.0119444	-0.0170675	-0.0217172	-0.0258791	-0.0295525
100	-0.0637068	-0.0679995	-0.0708087	-0.0719422	-0.0713251	-0.0689714	-0.0650392	-0.0595919	-0.0526978	-0.0444059	-0.0347939	-0.0239994	-0.0122293	0.00027903	0.0132654	0.026501	0.0398187	0.0530534	0.0660081	0.07851	0.0904293	0.101654	0.112015	0.121333	0.12952	0.136558	0.142455	0.147296	0.151185	0.154209	0.156395	0.157712	0.158114	0.157608	0.156254	0.154167	0.151474	0.14829	0.144694	0.14075	0.136528	0.132135	0.1277	0.123398	0.119391	0.115855	0.112935	0.110648	0.108949
average	0.00088022	0.00099012	0.00107215	0.00112556	0.00114828	0.00113823	0.0010899	0.00099738	0.00085444	0.00066144	0.00042217	0.00014145	-0.00017534	-0.0005174	-0.00087128	-0.00122632	-0.00157626	-0.00191218	-0.0022228	-0.00249681	-0.00272312	-0.0028886	-0.00298355	-0.00300369	-0.0029468	-0.00281093	-0.00259672	-0.00230842	-0.00195222	-0.00153721	-0.00107558	-0.00058022	-6.166e-05	0.00047228	0.00101363	0.00155266	0.00208197	0.00259536	0.00308682	0.00354747	0.00396863	0.00434118	0.00465694	0.00491059	0.00509866	0.00521996	0.00527601	0.00526764	0.00519583
i	herringbone R2 from S1
index/time	0.5	1	1.5	2	2.5	3	3.5	4	4.5	5	5.5	6	6.5	7	7.5	8	8.5	9	9.5	10	10.5	11	11.5	12	12.5	13	13.5	14	14.5	15	15.5	16	16.5	17	17.5	18	18.5	19	19.5	20	20.5	21	21.5	22	22.5	23	23.5	24	24.5
1	5.721	5.72482	5.72828	5.7313	5.73383	5.73579	5.73703	5.73741	5.73691	5.73556	5.73337	5.73032	5.72641	5.72168	5.71617	5.70996	5.70319	5.696	5.68854	5.68092	5.67322	5.66543	5.65758	5.64968	5.64171	5.63358	5.6252	5.61651	5.60748	5.59818	5.58878	5.57942	5.57012	5.561	5.55223	5.54401	5.53648	5.52979	5.52401	5.51917	5.51529	5.5124	5.51052	5.50969	5.50993	5.51116	5.51332	5.51632	5.52005
2	5.46227	5.4649	5.46573	5.46476	5.46228	5.45883	5.45498	5.45118	5.44777	5.44498	5.44301	5.44202	5.44213	5.44339	5.44579	5.44926	5.45363	5.4587	5.46417	5.46973	5.47511	5.48002	5.48419	5.48754	5.49018	5.49235	5.49435	5.49639	5.49868	5.50138	5.50457	5.5083	5.5126	5.51747	5.52292	5.52886	5.53511	5.54139	5.54743	5.55301	5.558	5.56217	5.56528	5.56719	5.56789	5.56744	5.56603	5.56396	5.56151
3	5.43005	5.43038	5.43102	5.43189	5.43297	5.43423	5.43557	5.43687	5.43803	5.43888	5.43929	5.43901	5.4379	5.43597	5.43337	5.43027	5.42688	5.42339	5.41999	5.41691	5.41422	5.41197	5.41017	5.40884	5.40795	5.40739	5.40699	5.40656	5.40601	5.4052	5.404	5.40229	5.39994	5.39693	5.39335	5.3894	5.38539	5.38167	5.37862	5.37653	5.37559	5.37591	5.37753	5.38044	5.38455	5.38966	5.39559	5.40213	5.40903
4	5.88179	5.8841	5.88704	5.89058	5.89467	5.89923	5.90403	5.90878	5.91319	5.91702	5.92018	5.92277	5.92496	5.92695	5.9289	5.9309	5.93297	5.93519	5.93761	5.94023	5.94303	5.94594	5.94888	5.95173	5.95441	5.95679	5.95872	5.96001	5.96059	5.96047	5.95961	5.95803	5.95579	5.95297	5.94968	5.9461	5.94243	5.93884	5.93542	5.9322	5.92917	5.92629	5.92358	5.92105	5.91873	5.91665	5.9147	5.91276	5.91072
5	5.8794	5.88589	5.89309	5.90106	5.90979	5.91924	5.92931	5.93981	5.95048	5.96091	5.97085	5.98001	5.98813	5.99494	6.00024	6.00399	6.00618	6.00686	6.00617	6.00428	6.00141	5.99779	5.99367	5.9894	5.98527	5.98159	5.97853	5.97614	5.97444	5.97343	5.97302	5.97309	5.97347	5.974	5.97449	5.97474	5.97448	5.97373	5.97273	5.97172	5.97092	5.97053	5.97075	5.97168	5.97338	5.97582	5.97901	5.98297	5.98763
6	5.82011	5.82437	5.82811	5.83123	5.83364	5.8353	5.83605	5.83578	5.8344	5.83201	5.82882	5.82497	5.82061	5.8159	5.81094	5.80581	5.80058	5.79534	5.79015	5.7851	5.78025	5.77561	5.77116	5.76684	5.76255	5.75826	5.75397	5.74976	5.74575	5.74211	5.73895	5.73638	5.73444	5.73322	5.73279	5.73317	5.73435	5.73625	5.73878	5.74181	5.74516	5.74864	5.75205	5.75525	5.75808	5.76043	5.76223	5.76345	5.76407
7	5.69038	5.68993	5.68863	5.68636	5.68303	5.67864	5.6733	5.66724	5.66071	5.65397	5.64723	5.64065	5.6343	5.62819	5.62232	5.6167	5.61129	5.60607	5.60103	5.5962	5.59156	5.58702	5.58242	5.57754	5.5722	5.56627	5.55968	5.55243	5.54459	5.53631	5.52779	5.51921	5.51076	5.50256	5.49477	5.48744	5.48064	5.47438	5.46867	5.46348	5.45872	5.45423	5.44976	5.44503	5.43982	5.43403	5.42763	5.42072	5.41352
8	6.32677	6.32228	6.31695	6.3109	6.30419	6.2969	6.28909	6.28088	6.27232	6.26344	6.25425	6.24473	6.23485	6.22462	6.21411	6.20341	6.19263	6.18194	6.17158	6.1618	6.15277	6.14461	6.13749	6.13157	6.12693	6.12356	6.12144	6.12055	6.12083	6.12216	6.12439	6.12728	6.13065	6.13433	6.13837	6.14287	6.14791	6.15347	6.1595	6.16596	6.17273	6.17966	6.18655	6.19318	6.19932	6.20475	6.20932	6.21298	6.21575
9	6.04565	6.03741	6.02987	6.02308	6.01703	6.01163	6.0068	6.00237	5.99816	5.99398	5.98966	5.98503	5.97999	5.97454	5.96875	5.96273	5.95658	5.95049	5.94461	5.93904	5.93384	5.92905	5.92461	5.92048	5.91659	5.9129	5.90941	5.90616	5.90316	5.90033	5.89757	5.89487	5.89221	5.88955	5.88681	5.88393	5.88099	5.87821	5.87583	5.87403	5.873	5.87287	5.87374	5.87561	5.87846	5.88227	5.88696	5.89234	5.89822
10	5.72331	5.72298	5.72234	5.7213	5.71983	5.71787	5.71543	5.71253	5.70919	5.70545	5.70125	5.69668	5.69189	5.68699	5.68206	5.67715	5.67228	5.66736	5.66228	5.65695	5.65133	5.64542	5.63927	5.63287	5.62616	5.619	5.61115	5.60245	5.59278	5.58221	5.57087	5.55903	5.547	5.5351	5.52364	5.51286	5.50297	5.49416	5.48658	5.48025	5.47511	5.47111	5.4681	5.46585	5.4641	5.46257	5.46105	5.45945	5.45771
11	5.99003	5.98824	5.98581	5.98269	5.97889	5.97453	5.96978	5.9647	5.95928	5.95353	5.94756	5.94149	5.93545	5.92957	5.92394	5.91863	5.91368	5.90912	5.9049	5.90096	5.8972	5.89354	5.88988	5.8862	5.88256	5.87912	5.87609	5.87362	5.87181	5.87067	5.87016	5.87016	5.87053	5.87117	5.87197	5.87283	5.8737	5.87452	5.87518	5.87556	5.87557	5.8752	5.87449	5.8735	5.87227	5.87087	5.86934	5.8678	5.86637
12	5.4353	5.43569	5.43576	5.43563	5.43542	5.43529	5.43524	5.43528	5.43538	5.43553	5.43568	5.43578	5.43584	5.43596	5.43631	5.4371	5.43855	5.44091	5.44442	5.44923	5.45546	5.46312	5.47216	5.48252	5.49407	5.50667	5.52009	5.53407	5.54833	5.56262	5.57678	5.59076	5.60464	5.61845	5.63221	5.64595	5.65968	5.67339	5.68704	5.70062	5.71411	5.72744	5.74054	5.7533	5.76564	5.77742	5.78849	5.79869	5.80784
13	5.61748	5.61938	5.6215	5.62383	5.6264	5.62921	5.63221	5.63535	5.6386	5.64192	5.64527	5.6486	5.65182	5.65482	5.65753	5.65989	5.66186	5.66343	5.66458	5.66527	5.66549	5.66529	5.66468	5.66365	5.66228	5.66061	5.65861	5.65622	5.65345	5.65029	5.64679	5.64297	5.63882	5.6343	5.62943	5.62426	5.61889	5.6134	5.60795	5.60264	5.59753	5.59265	5.58806	5.58389	5.58034	5.57753	5.57547	5.5741	5.57332
14	5.82593	5.82578	5.82617	5.82703	5.82822	5.82964	5.83123	5.83297	5.8348	5.83673	5.83869	5.84065	5.84249	5.84409	5.84534	5.84623	5.84683	5.84724	5.84753	5.84777	5.84803	5.84838	5.84889	5.84961	5.85057	5.85181	5.85333	5.85504	5.8568	5.85849	5.85996	5.86111	5.86183	5.86208	5.86184	5.86111	5.85999	5.85859	5.85704	5.8555	5.85415	5.85314	5.85253	5.8523	5.85246	5.85298	5.85376	5.85471	5.85576
15	5.8092	5.80404	5.79975	5.7964	5.79397	5.79234	5.79133	5.79073	5.79035	5.79001	5.78963	5.78918	5.78867	5.7882	5.78793	5.78811	5.78903	5.79081	5.79353	5.79725	5.80202	5.80787	5.81481	5.82275	5.83154	5.84096	5.85079	5.86076	5.87071	5.88054	5.89017	5.89956	5.90873	5.9178	5.92691	5.93616	5.94559	5.9552	5.96504	5.97517	5.98552	5.99598	6.00643	6.0168	6.02699	6.03687	6.04623	6.0549	6.06273
16	5.8398	5.83948	5.83917	5.8388	5.83832	5.8377	5.83692	5.83593	5.83469	5.83327	5.83173	5.83012	5.82847	5.82684	5.82529	5.82387	5.82265	5.82167	5.82096	5.8206	5.82061	5.82091	5.8214	5.82197	5.82251	5.8229	5.823	5.82269	5.82189	5.82054	5.8186	5.81611	5.81316	5.80985	5.80634	5.80277	5.79924	5.79583	5.79268	5.78984	5.78733	5.78513	5.78321	5.78146	5.77978	5.77809	5.77634	5.77447	5.77231
17	5.45538	5.44823	5.44235	5.43781	5.43471	5.43308	5.4328	5.43369	5.43551	5.4379	5.44031	5.44204	5.44241	5.4411	5.43829	5.4345	5.43027	5.42621	5.42272	5.42006	5.41835	5.41763	5.4179	5.41917	5.42145	5.42468	5.42871	5.4334	5.43849	5.44364	5.44838	5.45226	5.4549	5.45607	5.45578	5.45426	5.45192	5.44915	5.44634	5.44377	5.44168	5.44023	5.43948	5.4395	5.4404	5.44216	5.44474	5.44802	5.45185
18	6.13791	6.13313	6.12889	6.12517	6.12196	6.11926	6.11705	6.11523	6.11358	6.11186	6.1098	6.10728	6.10422	6.10066	6.09667	6.09239	6.08799	6.08368	6.07965	6.07601	6.07281	6.07008	6.06786	6.06617	6.06498	6.06432	6.06413	6.06417	6.06418	6.06394	6.06327	6.06215	6.06065	6.0589	6.05704	6.05521	6.05359	6.05236	6.05165	6.05156	6.05222	6.05369	6.05596	6.05898	6.06257	6.0665	6.07052	6.07446	6.07811
19	5.98203	5.97546	5.96847	5.96111	5.95347	5.94566	5.93767	5.92944	5.92084	5.91192	5.9028	5.89359	5.8844	5.87531	5.86635	5.85757	5.84894	5.84047	5.83216	5.82404	5.81606	5.80813	5.80014	5.79204	5.78392	5.77591	5.76816	5.7608	5.75396	5.74778	5.74243	5.73803	5.73462	5.73216	5.7306	5.72993	5.7301	5.73103	5.73257	5.73453	5.73668	5.73878	5.74058	5.74194	5.74283	5.7433	5.74339	5.74315	5.74261
20	6.1013	6.10071	6.10057	6.10077	6.10119	6.1016	6.10167	6.10129	6.10045	6.09913	6.09737	6.09526	6.09295	6.09062	6.08841	6.08641	6.08476	6.08365	6.08324	6.08367	6.08506	6.08748	6.09094	6.09531	6.10043	6.10611	6.11209	6.11808	6.12389	6.12932	6.13426	6.13868	6.14269	6.14645	6.15015	6.15398	6.15802	6.16228	6.16681	6.17165	6.17678	6.18209	6.18745	6.1928	6.19812	6.20323	6.20791	6.21198	6.2153
21	5.77219	5.7717	5.76997	5.76756	5.76512	5.76313	5.76192	5.76176	5.76291	5.76546	5.76943	5.7748	5.78151	5.78948	5.79861	5.80871	5.81947	5.83053	5.84142	5.85157	5.86034	5.86732	5.87246	5.87601	5.87842	5.88019	5.8817	5.88333	5.88535	5.88792	5.89111	5.89495	5.89944	5.90459	5.91033	5.91653	5.92295	5.92927	5.93511	5.93989	5.94291	5.94357	5.94145	5.93647	5.92898	5.91963	5.90911	5.89792	5.88651
22	5.84395	5.84708	5.85174	5.85791	5.86551	5.87444	5.88451	5.89537	5.90678	5.91835	5.92968	5.94031	5.94971	5.95727	5.96264	5.96574	5.96679	5.96627	5.96491	5.96324	5.96163	5.96037	5.95957	5.95923	5.95928	5.95966	5.9604	5.96149	5.96295	5.96471	5.96672	5.96885	5.97087	5.97243	5.97318	5.97261	5.97037	5.96625	5.96046	5.95347	5.94584	5.93804	5.93043	5.92325	5.91677	5.91117	5.9066	5.90315	5.90088
23	5.46046	5.46162	5.46208	5.46219	5.46226	5.46252	5.46323	5.46462	5.4668	5.46983	5.47371	5.47842	5.48391	5.49013	5.49681	5.50384	5.51091	5.51775	5.52414	5.52986	5.53475	5.53868	5.54163	5.54374	5.54526	5.5464	5.54738	5.54841	5.54959	5.551	5.55274	5.5549	5.55751	5.56052	5.56378	5.56716	5.57051	5.57369	5.57652	5.57879	5.58033	5.58101	5.58077	5.5796	5.57758	5.57487	5.57162	5.56809	5.56448
24	5.73572	5.73623	5.73581	5.73489	5.73386	5.73306	5.73277	5.73321	5.73452	5.73676	5.73991	5.74395	5.7488	5.75436	5.76053	5.76728	5.77439	5.78165	5.78861	5.79477	5.79972	5.80322	5.80538	5.80649	5.80695	5.80713	5.80736	5.80794	5.80909	5.81091	5.81345	5.81675	5.82086	5.82573	5.83123	5.83718	5.8434	5.84969	5.85578	5.86138	5.86627	5.8704	5.87376	5.87645	5.87857	5.88031	5.88186	5.88345	5.88527
25	6.15293	6.14051	6.12772	6.11485	6.10222	6.09007	6.0786	6.06798	6.05834	6.04976	6.04226	6.03583	6.03046	6.02599	6.02224	6.01894	6.01584	6.01268	6.00927	6.00547	6.00147	5.99762	5.99417	5.9913	5.9891	5.98764	5.98697	5.98718	5.98838	5.99061	5.99388	5.99816	6.00333	6.00918	6.0154	6.02171	6.02778	6.03324	6.03778	6.04131	6.04394	6.0459	6.04733	6.04839	6.04921	6.04993	6.05066	6.05149	6.05247
26	6.04154	6.04061	6.03958	6.03823	6.03643	6.03396	6.03058	6.026	6.02022	6.01346	6.00604	5.9983	5.99051	5.98291	5.97564	5.9688	5.96244	5.9565	5.95091	5.94554	5.94007	5.93428	5.92805	5.9213	5.91391	5.90578	5.89685	5.88719	5.87696	5.86638	5.85568	5.84515	5.83505	5.82563	5.81708	5.80952	5.80303	5.79768	5.79354	5.79061	5.78882	5.78801	5.78799	5.78858	5.78961	5.79087	5.79224	5.79361	5.79494
27	5.92202	5.92316	5.92422	5.92513	5.9259	5.92664	5.92743	5.92836	5.92938	5.93048	5.93158	5.93265	5.93364	5.93452	5.93526	5.93578	5.93599	5.93576	5.93498	5.93349	5.93116	5.92786	5.9235	5.91808	5.9116	5.90407	5.89557	5.88628	5.87643	5.86628	5.85605	5.84594	5.83612	5.82676	5.81799	5.8099	5.80258	5.79612	5.79052	5.78578	5.7819	5.77871	5.77613	5.774	5.77224	5.77076	5.76951	5.76852	5.76795
28	6.00769	6.01243	6.01746	6.02269	6.02813	6.03375	6.0393	6.04477	6.05003	6.05517	6.06025	6.06531	6.07029	6.0751	6.07961	6.08367	6.08719	6.09008	6.09221	6.09347	6.09379	6.09317	6.09172	6.08954	6.08671	6.0833	6.07937	6.07501	6.07028	6.06523	6.05988	6.0542	6.04818	6.04184	6.03519	6.02818	6.02071	6.01275	6.00438	5.99577	5.98703	5.97828	5.96956	5.96091	5.95236	5.94391	5.93563	5.92759	5.91986
29	5.92803	5.91997	5.91205	5.90442	5.89725	5.89065	5.88472	5.87954	5.87515	5.87157	5.86885	5.86696	5.86583	5.86534	5.8654	5.86592	5.86692	5.86837	5.87025	5.87253	5.87516	5.87811	5.88137	5.88492	5.88879	5.893	5.8976	5.90266	5.90818	5.91422	5.92073	5.92768	5.935	5.94262	5.95038	5.95807	5.96543	5.97232	5.97869	5.98452	5.98977	5.99441	5.99847	6.00196	6.00491	6.00733	6.0092	6.01058	6.01149
30	5.8816	5.8799	5.87781	5.87551	5.87328	5.87137	5.86995	5.86918	5.86915	5.86995	5.87166	5.87426	5.87767	5.88183	5.88667	5.89211	5.89797	5.90402	5.91003	5.91577	5.92108	5.92591	5.93025	5.93416	5.93777	5.94123	5.94467	5.94822	5.95193	5.95576	5.95973	5.96376	5.96789	5.97211	5.9764	5.9807	5.98486	5.98864	5.99181	5.9942	5.99572	5.99638	5.9962	5.99522	5.99357	5.99137	5.98881	5.98608	5.98336
31	6.44374	6.44953	6.45392	6.45688	6.45853	6.45912	6.45893	6.45819	6.45715	6.45605	6.45519	6.4548	6.45494	6.45557	6.45661	6.45799	6.45961	6.46134	6.46306	6.46465	6.46598	6.46692	6.46733	6.46712	6.4664	6.4653	6.46401	6.46269	6.46142	6.46026	6.45923	6.45844	6.45796	6.45779	6.45787	6.45805	6.45816	6.458	6.45737	6.45606	6.45388	6.45069	6.44635	6.44076	6.43394	6.42602	6.41725	6.40793	6.39832
32	5.50462	5.50352	5.50026	5.49492	5.48797	5.48006	5.47181	5.46378	5.45628	5.44955	5.44374	5.439	5.43545	5.43315	5.4321	5.4322	5.43328	5.43512	5.43744	5.43991	5.44218	5.44387	5.44465	5.44433	5.44305	5.44114	5.43895	5.43676	5.43484	5.43341	5.43264	5.43262	5.4334	5.43503	5.43753	5.44087	5.44491	5.44951	5.45456	5.45989	5.46527	5.47043	5.47506	5.47887	5.48169	5.48363	5.48501	5.4863	5.48789
33	5.84516	5.84749	5.84899	5.84962	5.8494	5.84842	5.84682	5.84476	5.84246	5.84012	5.83792	5.83603	5.83454	5.83349	5.83287	5.83268	5.83283	5.8332	5.83369	5.83419	5.83457	5.83471	5.8344	5.83349	5.83192	5.82969	5.82689	5.82366	5.82023	5.81685	5.81378	5.81127	5.80952	5.80865	5.80867	5.80952	5.81112	5.8134	5.81631	5.8198	5.82384	5.82833	5.83309	5.83789	5.84242	5.8464	5.84966	5.85218	5.854
34	5.8553	5.85242	5.8503	5.849	5.84856	5.84901	5.85029	5.85226	5.8547	5.8573	5.85978	5.86177	5.863	5.86325	5.86245	5.86065	5.85809	5.85512	5.85208	5.84933	5.84711	5.84562	5.84497	5.84517	5.84619	5.84794	5.85035	5.85328	5.85656	5.85995	5.86319	5.86598	5.86809	5.8694	5.86978	5.8692	5.86777	5.86572	5.86336	5.86102	5.85892	5.85725	5.85614	5.85567	5.85585	5.85666	5.85807	5.86005	5.86248
35	5.61064	5.61164	5.61367	5.61676	5.62086	5.62587	5.63163	5.63794	5.64449	5.65082	5.65642	5.66094	5.66425	5.66638	5.66756	5.66817	5.66847	5.66867	5.66896	5.66949	5.6704	5.67174	5.67356	5.67587	5.67869	5.68208	5.68597	5.69019	5.69453	5.6987	5.70229	5.7049	5.70628	5.70643	5.70556	5.70404	5.70224	5.70045	5.69892	5.69786	5.6975	5.69796	5.69935	5.70168	5.70494	5.70911	5.71416	5.71996	5.72632
36	6.24601	6.23869	6.23177	6.22536	6.21958	6.21454	6.21033	6.20706	6.20479	6.20348	6.20304	6.20339	6.20449	6.20628	6.20876	6.21177	6.21506	6.21827	6.22103	6.22303	6.2241	6.22423	6.22353	6.22221	6.22055	6.21882	6.21721	6.21575	6.21446	6.21337	6.21248	6.21181	6.21141	6.21127	6.21134	6.21154	6.21179	6.21198	6.21199	6.2117	6.21099	6.20971	6.20782	6.20535	6.20245	6.19926	6.196	6.19286	6.19004
37	5.41165	5.40683	5.40193	5.39679	5.39122	5.38509	5.37819	5.37039	5.36163	5.35195	5.34148	5.3305	5.31939	5.30848	5.2981	5.28852	5.27995	5.27256	5.2665	5.26188	5.25879	5.25717	5.25686	5.25765	5.25932	5.2616	5.26426	5.26706	5.26992	5.27277	5.27559	5.27847	5.28155	5.28499	5.28901	5.2938	5.29939	5.30576	5.31289	5.32075	5.32929	5.33849	5.34833	5.35872	5.36941	5.38013	5.39064	5.40055	5.40956
38	6.37253	6.37371	6.37498	6.37639	6.37798	6.3798	6.3819	6.3843	6.38694	6.38967	6.39234	6.39475	6.39668	6.39796	6.39843	6.39806	6.39683	6.39473	6.39171	6.38776	6.38287	6.37711	6.37057	6.3634	6.35575	6.34775	6.3395	6.33106	6.3225	6.31389	6.30524	6.2965	6.28765	6.27868	6.26957	6.26028	6.25075	6.241	6.23104	6.22088	6.21057	6.20014	6.1897	6.17939	6.16944	6.16009	6.15151	6.14384	6.13715
39	6.40426	6.4034	6.40268	6.4023	6.40246	6.40327	6.40471	6.40674	6.40931	6.41243	6.41601	6.41988	6.42375	6.42724	6.4298	6.43101	6.43057	6.42847	6.42505	6.42081	6.41616	6.41141	6.40676	6.40242	6.39853	6.39522	6.39256	6.39053	6.38905	6.38806	6.38751	6.38721	6.38686	6.38605	6.38437	6.38142	6.37673	6.36994	6.36115	6.35082	6.3395	6.3276	6.31542	6.30319	6.2911	6.27933	6.26799	6.25717	6.24695
40	6.10749	6.11054	6.11332	6.11578	6.11793	6.11987	6.12178	6.12382	6.12613	6.12881	6.13191	6.13552	6.13973	6.14457	6.15004	6.15608	6.16268	6.16978	6.17734	6.18533	6.19362	6.20203	6.21039	6.21856	6.22643	6.23396	6.24116	6.24805	6.25471	6.2612	6.26759	6.27392	6.28021	6.2864	6.29246	6.29841	6.30429	6.3101	6.31582	6.32136	6.32657	6.33127	6.33535	6.33871	6.34123	6.34279	6.34332	6.34288	6.34168
41	5.81043	5.81312	5.8158	5.81856	5.8215	5.82469	5.8282	5.8321	5.83641	5.8411	5.84616	5.85153	5.85712	5.86282	5.86853	5.87409	5.87937	5.88416	5.8883	5.89167	5.89426	5.89609	5.89721	5.89772	5.89777	5.89749	5.89704	5.89655	5.89613	5.89588	5.89584	5.89601	5.89639	5.89693	5.8976	5.89829	5.89882	5.89904	5.89884	5.89816	5.89702	5.89551	5.89378	5.89204	5.89054	5.88943	5.88883	5.88878	5.8893
42	6.24796	6.24263	6.23754	6.23253	6.22747	6.22227	6.21674	6.21067	6.20393	6.19645	6.18835	6.1799	6.1715	6.16358	6.15653	6.15071	6.14643	6.14387	6.14311	6.14413	6.14681	6.15093	6.15617	6.16221	6.16865	6.17506	6.18107	6.18645	6.19126	6.19567	6.19999	6.20454	6.20953	6.21513	6.22148	6.22866	6.2367	6.24549	6.25484	6.26458	6.27459	6.2847	6.29473	6.30452	6.31382	6.32239	6.32996	6.33636	6.34152
43	5.72137	5.72753	5.73337	5.73839	5.74201	5.74379	5.74359	5.74162	5.73828	5.73411	5.72963	5.72533	5.72163	5.71879	5.7169	5.71597	5.71603	5.71704	5.71896	5.72169	5.72513	5.72908	5.73323	5.7372	5.74053	5.74275	5.74357	5.74291	5.74096	5.73807	5.73472	5.73136	5.72832	5.72581	5.72406	5.7233	5.72368	5.72525	5.72805	5.73198	5.73691	5.74256	5.74861	5.75467	5.76027	5.76492	5.76828	5.77024	5.77092
44	5.87522	5.88084	5.88534	5.88869	5.89114	5.89294	5.89438	5.89575	5.8973	5.89915	5.90141	5.90414	5.90739	5.91118	5.91555	5.92047	5.92589	5.93172	5.93778	5.9437	5.949	5.95317	5.95572	5.95637	5.95519	5.95258	5.949	5.94489	5.94054	5.93627	5.93246	5.92939	5.92724	5.92608	5.92591	5.92671	5.92843	5.93099	5.93422	5.93791	5.94168	5.94505	5.94756	5.94888	5.9489	5.9478	5.94606	5.94403	5.94208
45	5.96754	5.97006	5.97352	5.97784	5.98292	5.98856	5.99448	6.00025	6.0055	6.00995	6.01339	6.01572	6.01695	6.01717	6.01656	6.01542	6.01409	6.01287	6.01193	6.0113	6.011	6.01099	6.01124	6.01172	6.0124	6.01311	6.01366	6.01376	6.01304	6.01116	6.00803	6.00366	5.99817	5.99173	5.98448	5.97662	5.96834	5.95987	5.95143	5.94321	5.93536	5.92796	5.92112	5.91488	5.9093	5.90431	5.89984	5.8958	5.89199
46	6.2298	6.22645	6.22308	6.21986	6.21698	6.21461	6.21288	6.2118	6.21139	6.21169	6.21267	6.21424	6.21623	6.21853	6.22099	6.22348	6.22588	6.22807	6.22996	6.23157	6.23296	6.23423	6.23558	6.2372	6.23924	6.24177	6.24478	6.24819	6.25186	6.25561	6.25931	6.26276	6.26574	6.26809	6.26967	6.27038	6.27018	6.26906	6.26697	6.26393	6.25999	6.25524	6.24985	6.24405	6.23797	6.23168	6.22526	6.2187	6.21204
47	5.56384	5.56564	5.5677	5.57002	5.57258	5.57544	5.57863	5.58223	5.58629	5.5908	5.59568	5.60085	5.6062	5.6117	5.61738	5.62331	5.62947	5.63581	5.64224	5.64871	5.65517	5.66156	5.66778	5.67379	5.67964	5.68536	5.69102	5.69668	5.70235	5.70799	5.71358	5.71911	5.72456	5.7299	5.73514	5.74023	5.74514	5.74985	5.75433	5.75855	5.76254	5.76632	5.76991	5.77332	5.77649	5.77943	5.78225	5.78503	5.78785
48	6.16188	6.16565	6.16967	6.17371	6.17741	6.18035	6.18217	6.18279	6.18237	6.18122	6.17967	6.17804	6.17661	6.17555	6.17497	6.17496	6.17551	6.17662	6.17821	6.18023	6.18255	6.18504	6.18757	6.19002	6.19221	6.19392	6.19499	6.19523	6.19453	6.19283	6.1902	6.18691	6.18327	6.17957	6.17609	6.17305	6.17061	6.16885	6.1678	6.16734	6.16727	6.16747	6.16791	6.1686	6.16949	6.17036	6.17095	6.17105	6.17052
49	5.96371	5.96673	5.96984	5.97305	5.97642	5.98005	5.98398	5.98815	5.99247	5.99678	6.0009	6.00471	6.00812	6.01116	6.01398	6.01678	6.01976	6.02311	6.02703	6.03167	6.03718	6.04356	6.05077	6.05881	6.06765	6.07712	6.08702	6.09716	6.10737	6.1175	6.12736	6.13662	6.14522	6.1532	6.16067	6.1677	6.17434	6.18063	6.18668	6.19261	6.19859	6.2047	6.21095	6.21732	6.22372	6.23005	6.23618	6.24198	6.24728
50	5.53038	5.52915	5.52794	5.52696	5.52643	5.52649	5.52723	5.52864	5.5307	5.53332	5.53643	5.5399	5.54349	5.54684	5.54949	5.55091	5.5506	5.54825	5.54387	5.53779	5.53051	5.52248	5.51412	5.50568	5.49736	5.48934	5.4818	5.47493	5.46893	5.46391	5.45988	5.45681	5.45458	5.45303	5.45191	5.4507	5.44874	5.44561	5.44115	5.4356	5.42945	5.4233	5.41762	5.41277	5.40905	5.40666	5.40575	5.40644	5.40879
51	5.83969	5.84344	5.84778	5.85255	5.85758	5.86257	5.86718	5.87111	5.87408	5.87583	5.87618	5.87504	5.87243	5.86849	5.86342	5.85748	5.85096	5.84416	5.83732	5.83065	5.82425	5.81818	5.8124	5.80676	5.8011	5.79525	5.78913	5.78268	5.77589	5.76871	5.76108	5.753	5.74455	5.73591	5.72726	5.71885	5.71095	5.70391	5.69801	5.69344	5.69027	5.68852	5.68818	5.68913	5.69118	5.69406	5.69747	5.70111	5.70475
52	5.76896	5.7644	5.76031	5.75697	5.75456	5.75317	5.7528	5.75348	5.75514	5.7577	5.76107	5.76516	5.76982	5.77483	5.77996	5.7849	5.78928	5.79266	5.79478	5.79551	5.79494	5.79326	5.7907	5.7875	5.78381	5.77975	5.77539	5.77084	5.76612	5.76123	5.75617	5.75093	5.74548	5.73981	5.73387	5.72758	5.7209	5.71374	5.706	5.69756	5.68837	5.67855	5.66831	5.65805	5.64817	5.63895	5.63064	5.62338	5.61727
53	6.1745	6.17535	6.17588	6.17614	6.17622	6.17627	6.17649	6.17697	6.17774	6.17879	6.18007	6.18149	6.18297	6.18436	6.18551	6.18627	6.18662	6.18658	6.18624	6.18567	6.18494	6.1841	6.18324	6.18242	6.18173	6.18125	6.18106	6.18131	6.18216	6.1837	6.18596	6.18889	6.19242	6.1964	6.20065	6.20497	6.20915	6.21302	6.21645	6.21937	6.22173	6.2235	6.22471	6.22548	6.22593	6.2262	6.22643	6.22673	6.22716
54	5.62594	5.62599	5.6261	5.62628	5.62649	5.62673	5.62701	5.62727	5.62735	5.62711	5.62646	5.62536	5.62378	5.6217	5.61914	5.61613	5.6127	5.60886	5.6047	5.6003	5.59568	5.59086	5.58595	5.58107	5.57626	5.57146	5.56668	5.562	5.55751	5.55322	5.5491	5.54516	5.5414	5.53787	5.53456	5.53144	5.52836	5.5252	5.52193	5.51859	5.5153	5.51222	5.5095	5.50732	5.50581	5.50512	5.50539	5.50666	5.50887
55	5.68483	5.68509	5.68642	5.68867	5.69167	5.69525	5.6992	5.70331	5.70736	5.71116	5.71453	5.71734	5.71952	5.72108	5.72213	5.72288	5.72353	5.72422	5.72512	5.72632	5.72787	5.72977	5.732	5.73448	5.73712	5.73983	5.74252	5.74502	5.74715	5.74865	5.74918	5.74842	5.74608	5.74212	5.73676	5.73036	5.72323	5.71569	5.70797	5.70028	5.69286	5.68592	5.67966	5.67426	5.6698	5.6663	5.6637	5.66189	5.66072
56	5.9982	5.99867	5.9991	5.99946	5.99967	5.99956	5.999	5.99789	5.9961	5.9935	5.99007	5.98589	5.98112	5.97594	5.97061	5.96548	5.96084	5.95688	5.95366	5.95118	5.94944	5.94841	5.94806	5.94832	5.949	5.94983	5.95049	5.95073	5.95031	5.94907	5.947	5.94414	5.94063	5.93672	5.93268	5.92875	5.92509	5.92178	5.91882	5.91621	5.91392	5.91195	5.91027	5.9088	5.9074	5.90593	5.9042	5.90204	5.89929
57	5.88246	5.87919	5.87576	5.87227	5.86882	5.86552	5.86248	5.85985	5.85771	5.85615	5.85524	5.85503	5.85547	5.85647	5.85789	5.85955	5.86121	5.86265	5.86368	5.86422	5.86423	5.86376	5.86281	5.86143	5.85975	5.85786	5.85585	5.85375	5.85161	5.84949	5.84747	5.84566	5.84409	5.84269	5.8414	5.84014	5.83881	5.83724	5.83532	5.83302	5.83041	5.82763	5.82484	5.82223	5.81994	5.81811	5.81682	5.81619	5.81628
58	5.72428	5.72076	5.71681	5.71232	5.70729	5.70174	5.69572	5.68933	5.68276	5.67627	5.67009	5.66441	5.65934	5.65502	5.6515	5.64873	5.64664	5.64521	5.64431	5.64378	5.64341	5.64289	5.64196	5.64051	5.63857	5.63626	5.63377	5.63125	5.62881	5.62651	5.62439	5.62247	5.62079	5.61942	5.61839	5.61778	5.61753	5.61754	5.61762	5.6176	5.61733	5.61669	5.61555	5.61379	5.61143	5.6085	5.60515	5.60148	5.59755
59	5.99708	5.99473	5.9924	5.99034	5.98872	5.9877	5.98749	5.98823	5.98999	5.99283	5.9967	6.00151	6.00707	6.01311	6.01927	6.02513	6.03032	6.03449	6.03737	6.03881	6.03881	6.03758	6.03554	6.0331	6.03059	6.02823	6.02617	6.02453	6.02338	6.02274	6.02255	6.02279	6.02335	6.02408	6.02471	6.0249	6.02439	6.02293	6.02038	6.01669	6.01197	6.00639	6.00013	5.99345	5.98657	5.97967	5.97288	5.96629	5.95998
60	5.82716	5.82913	5.83188	5.83536	5.83952	5.84433	5.84974	5.85573	5.86226	5.86932	5.87694	5.88507	5.89357	5.90236	5.91135	5.92048	5.9296	5.93854	5.94719	5.95544	5.96323	5.97051	5.97728	5.98351	5.98923	5.9944	5.99904	6.00319	6.00691	6.01032	6.01363	6.017	6.02047	6.02397	6.02741	6.03069	6.0338	6.03672	6.0394	6.04179	6.04383	6.04547	6.04663	6.04729	6.04742	6.04707	6.04633	6.04526	6.04386
61	5.82287	5.82397	5.82483	5.82537	5.82556	5.82547	5.82511	5.82445	5.82352	5.82241	5.82119	5.81989	5.81845	5.81681	5.81489	5.81265	5.81008	5.8072	5.80403	5.80068	5.79722	5.79366	5.79004	5.7864	5.78284	5.7795	5.77648	5.77378	5.77134	5.76907	5.76693	5.76493	5.76301	5.76115	5.75935	5.75755	5.75568	5.75366	5.75152	5.7493	5.74696	5.74453	5.74201	5.73945	5.73685	5.73422	5.73156	5.7289	5.72621
62	5.45287	5.45116	5.45054	5.45107	5.45278	5.45558	5.45926	5.46363	5.46844	5.47336	5.47804	5.48212	5.48535	5.48767	5.48925	5.49034	5.49122	5.49216	5.49338	5.49508	5.49744	5.50051	5.50431	5.5088	5.51396	5.51973	5.52599	5.53262	5.53946	5.54629	5.55294	5.55925	5.56509	5.57036	5.57494	5.57874	5.58182	5.5843	5.58631	5.58788	5.58902	5.58983	5.59047	5.591	5.59147	5.59192	5.59239	5.59286	5.59333
63	5.46963	5.47232	5.47549	5.47918	5.48335	5.48794	5.49282	5.49781	5.50273	5.50741	5.51178	5.51583	5.51962	5.5232	5.52669	5.53021	5.53385	5.53769	5.54181	5.54631	5.55124	5.55666	5.56253	5.56882	5.57543	5.58221	5.58903	5.59574	5.60209	5.60785	5.61286	5.61705	5.62052	5.62342	5.62587	5.62791	5.62958	5.63093	5.63202	5.63294	5.63381	5.63471	5.63564	5.63656	5.63736	5.63795	5.63823	5.6381	5.63747
64	5.79388	5.79151	5.78958	5.78829	5.78779	5.78819	5.78957	5.79193	5.79528	5.7996	5.80481	5.81072	5.81714	5.82383	5.83054	5.83708	5.84335	5.84935	5.85517	5.86095	5.86682	5.87296	5.8795	5.88646	5.89388	5.90178	5.91021	5.91919	5.92868	5.93859	5.94882	5.95921	5.96956	5.9796	5.98905	5.99758	6.00492	6.0109	6.01549	6.01871	6.02063	6.02141	6.02126	6.02042	6.01902	6.01716	6.01496	6.01254	6.00999
65	6.02718	6.02814	6.02898	6.02948	6.02942	6.02856	6.02671	6.02386	6.02017	6.01584	6.01116	6.00637	6.00174	5.99749	5.99377	5.99072	5.98841	5.98684	5.98598	5.98577	5.98613	5.98698	5.98812	5.98933	5.99043	5.99132	5.99196	5.99235	5.99255	5.99268	5.99292	5.9934	5.99429	5.99571	5.99773	6.00034	6.00352	6.0072	6.01128	6.01563	6.02008	6.02443	6.02848	6.03205	6.03495	6.03701	6.03802	6.03782	6.03641
66	5.78281	5.78893	5.79526	5.80186	5.80881	5.81608	5.82363	5.83145	5.83947	5.84755	5.85548	5.86305	5.87014	5.87659	5.88227	5.88713	5.89121	5.89457	5.89733	5.89957	5.90143	5.90307	5.90463	5.90628	5.90816	5.91036	5.91294	5.91592	5.91926	5.92291	5.92678	5.9308	5.93487	5.93894	5.94299	5.94698	5.95089	5.95475	5.95858	5.9624	5.96623	5.97016	5.9743	5.97876	5.98361	5.98886	5.99445	6.00028	6.00627
67	5.61031	5.6158	5.62156	5.62731	5.63269	5.63739	5.6412	5.64421	5.64659	5.64856	5.65034	5.65213	5.65415	5.65664	5.65975	5.66354	5.66797	5.67293	5.67834	5.68413	5.69024	5.69658	5.703	5.70933	5.7154	5.72108	5.72635	5.73121	5.73581	5.74028	5.74479	5.74949	5.75452	5.76	5.76603	5.77273	5.78024	5.78869	5.79805	5.80819	5.81888	5.82985	5.84085	5.85164	5.86193	5.87141	5.87979	5.88679	5.89232
68	5.41278	5.41584	5.41928	5.42312	5.4274	5.43216	5.43732	5.44282	5.4486	5.45457	5.46068	5.46683	5.47289	5.4787	5.48419	5.48928	5.49389	5.4979	5.50126	5.50401	5.50623	5.50806	5.50966	5.51117	5.5127	5.5143	5.51599	5.51781	5.51984	5.52211	5.52459	5.52727	5.53008	5.53299	5.53596	5.53891	5.54173	5.54438	5.5469	5.54933	5.55174	5.55421	5.55679	5.55946	5.5622	5.56501	5.56783	5.57058	5.57314
69	6.14438	6.14781	6.1522	6.1575	6.16361	6.17024	6.17704	6.18372	6.18994	6.19544	6.20015	6.20413	6.20756	6.2107	6.21373	6.21675	6.21982	6.22299	6.22641	6.23027	6.23468	6.23969	6.24525	6.25128	6.25765	6.26418	6.27063	6.27672	6.28217	6.28678	6.2904	6.29304	6.29486	6.29617	6.29734	6.29872	6.30051	6.30283	6.30579	6.30942	6.31367	6.31841	6.32355	6.32893	6.3344	6.33987	6.34511	6.34984	6.35379
70	5.63223	5.63507	5.63777	5.64032	5.64266	5.64471	5.64643	5.64771	5.64843	5.64851	5.64787	5.64643	5.64422	5.64126	5.63764	5.63349	5.6289	5.62397	5.61878	5.61338	5.60785	5.60227	5.59674	5.59127	5.58593	5.58073	5.57569	5.57077	5.56592	5.56114	5.55648	5.55202	5.54785	5.54406	5.54075	5.53806	5.53615	5.53516	5.5352	5.53627	5.53837	5.54149	5.5456	5.55058	5.55635	5.56279	5.56968	5.57669	5.58357
71	6.33934	6.33642	6.33271	6.32858	6.32435	6.32027	6.31652	6.31322	6.31048	6.30843	6.30713	6.30662	6.30684	6.30769	6.30899	6.31052	6.31204	6.31326	6.31379	6.3133	6.31168	6.30897	6.30541	6.30134	6.29713	6.29307	6.28939	6.28628	6.28387	6.28227	6.28156	6.28183	6.28308	6.28526	6.28827	6.29192	6.29579	6.29952	6.30277	6.30509	6.306	6.30524	6.30291	6.29949	6.29547	6.29132	6.28736	6.28382	6.2808
72	5.61137	5.60943	5.60771	5.60616	5.60477	5.6036	5.60275	5.60223	5.60201	5.60198	5.60195	5.60171	5.60113	5.60014	5.59864	5.59666	5.59428	5.59155	5.58854	5.58541	5.58227	5.57925	5.57647	5.57405	5.57203	5.57049	5.56945	5.56889	5.56878	5.56909	5.56973	5.57049	5.57111	5.57126	5.57075	5.56952	5.56768	5.5655	5.56337	5.56159	5.56034	5.55977	5.56003	5.56119	5.5633	5.56641	5.5706	5.57585	5.5821
73	5.87783	5.87944	5.88088	5.88216	5.88335	5.88454	5.88578	5.88717	5.88881	5.89075	5.89299	5.89559	5.89861	5.90212	5.90611	5.91057	5.9155	5.92088	5.92668	5.93284	5.93929	5.94592	5.95262	5.95923	5.96568	5.97202	5.97834	5.9848	5.99149	5.99844	6.00559	6.01292	6.02031	6.02766	6.03484	6.04169	6.04807	6.05388	6.05905	6.06356	6.06736	6.0704	6.07268	6.07427	6.07522	6.07556	6.07539	6.07486	6.07411
74	6.01942	6.02654	6.03375	6.04081	6.0476	6.05425	6.06095	6.06789	6.07522	6.08306	6.09144	6.10042	6.10999	6.12015	6.13089	6.1421	6.15357	6.16514	6.17664	6.18783	6.19851	6.20848	6.21752	6.22545	6.23216	6.23764	6.24215	6.24588	6.24898	6.25159	6.25385	6.25584	6.25762	6.25926	6.26083	6.26234	6.26377	6.26506	6.26615	6.26695	6.26731	6.26706	6.26599	6.26394	6.26087	6.25688	6.25217	6.24706	6.24179
75	5.86077	5.86259	5.86433	5.86609	5.86795	5.87	5.87238	5.87521	5.8786	5.88266	5.88748	5.89296	5.899	5.90542	5.91204	5.9187	5.92525	5.93153	5.93746	5.94296	5.94799	5.9526	5.95688	5.96101	5.9651	5.96927	5.97362	5.97819	5.98298	5.98802	5.99332	5.99891	6.00478	6.01092	6.01726	6.02374	6.03023	6.03656	6.04258	6.04813	6.05297	6.05689	6.05975	6.06155	6.06235	6.06228	6.06155	6.06041	6.05902
76	6.29829	6.30119	6.30473	6.30889	6.31361	6.31884	6.32461	6.33097	6.33787	6.34514	6.35243	6.35936	6.36562	6.37101	6.37539	6.37869	6.38098	6.38245	6.38335	6.38394	6.3844	6.38484	6.38535	6.38598	6.38674	6.38763	6.38857	6.38936	6.38988	6.39	6.38948	6.388	6.38529	6.38124	6.37587	6.36929	6.36179	6.35379	6.34565	6.33761	6.32984	6.32245	6.31555	6.30919	6.3034	6.2982	6.2936	6.28958	6.2861
77	5.87648	5.87223	5.86905	5.86693	5.86579	5.86554	5.86606	5.86715	5.86856	5.86995	5.87103	5.87156	5.87138	5.8705	5.869	5.86708	5.86499	5.86298	5.86129	5.86006	5.85939	5.8593	5.85974	5.8606	5.86174	5.863	5.86423	5.86526	5.86592	5.86604	5.86543	5.8639	5.86131	5.85754	5.85258	5.8466	5.83994	5.833	5.82615	5.81971	5.81393	5.809	5.80502	5.80208	5.80022	5.79947	5.79985	5.8013	5.80371
78	5.91965	5.92107	5.9232	5.92601	5.92944	5.93344	5.93787	5.94245	5.94674	5.95035	5.95294	5.9543	5.95433	5.95308	5.95076	5.94767	5.94406	5.94019	5.93629	5.93259	5.92928	5.92642	5.92401	5.92207	5.9206	5.91957	5.91896	5.91865	5.91843	5.91809	5.91758	5.91679	5.91548	5.91334	5.91012	5.90575	5.90033	5.89409	5.88734	5.88041	5.87356	5.86695	5.86067	5.85482	5.84942	5.8445	5.84003	5.83602	5.83248
79	6.1618	6.16041	6.15842	6.1561	6.15377	6.15167	6.14998	6.14886	6.14841	6.1487	6.1497	6.15135	6.15353	6.15605	6.15874	6.16146	6.16395	6.16603	6.16763	6.16873	6.16939	6.16965	6.16962	6.16942	6.16924	6.16921	6.16943	6.16994	6.17081	6.17214	6.17398	6.17636	6.17931	6.18283	6.18695	6.1916	6.19666	6.20196	6.20728	6.21237	6.21703	6.22115	6.22479	6.22817	6.23156	6.23516	6.2391	6.24345	6.24821
80	6.41632	6.41596	6.41522	6.41443	6.41391	6.41397	6.41476	6.41643	6.4191	6.42282	6.42765	6.4336	6.44052	6.4482	6.45628	6.46441	6.47208	6.4787	6.48371	6.48683	6.4883	6.48864	6.48841	6.48807	6.48804	6.48868	6.49027	6.49301	6.49699	6.50215	6.50835	6.51544	6.52319	6.53131	6.53939	6.5469	6.55318	6.55755	6.55956	6.55918	6.55679	6.55288	6.54799	6.54263	6.53721	6.53198	6.52714	6.52283	6.5191
81	6.10901	6.10791	6.10681	6.10573	6.10465	6.10359	6.10258	6.10169	6.10095	6.10034	6.09986	6.09952	6.09929	6.09911	6.09889	6.09858	6.09809	6.09739	6.09643	6.0952	6.09375	6.09215	6.09048	6.08893	6.08772	6.08707	6.08707	6.08776	6.08918	6.0913	6.09409	6.09746	6.10121	6.10506	6.10876	6.11212	6.11502	6.11733	6.11894	6.11983	6.1201	6.11993	6.1195	6.11899	6.11852	6.11815	6.11792	6.1178	6.11778
82	5.658	5.65968	5.66142	5.6632	5.66502	5.66685	5.66872	5.67068	5.67282	5.67524	5.67808	5.68148	5.68551	5.69023	5.69561	5.7016	5.70806	5.71489	5.72193	5.72899	5.73589	5.74244	5.74849	5.7539	5.75859	5.76254	5.76579	5.76841	5.77055	5.77241	5.77417	5.77602	5.77813	5.7806	5.78348	5.78676	5.79039	5.79429	5.79832	5.80227	5.80588	5.80881	5.81077	5.81149	5.81072	5.80826	5.80406	5.7983	5.79132
83	6.25103	6.25208	6.25325	6.25448	6.25568	6.25674	6.25758	6.25816	6.25845	6.2583	6.25759	6.25619	6.25395	6.25069	6.24639	6.24117	6.23528	6.22901	6.2226	6.21628	6.2102	6.20453	6.19937	6.19476	6.19073	6.18723	6.18424	6.18171	6.17959	6.17775	6.17607	6.17441	6.17268	6.17083	6.16877	6.16643	6.16383	6.16109	6.15841	6.15598	6.15392	6.15227	6.15107	6.15031	6.14993	6.14986	6.15008	6.1506	6.15139
84	5.83294	5.83505	5.83756	5.84057	5.84419	5.84852	5.85354	5.85917	5.86523	5.87151	5.87781	5.88388	5.88956	5.89476	5.89938	5.90332	5.90645	5.90883	5.91061	5.912	5.91316	5.91426	5.91541	5.91665	5.91795	5.91932	5.9208	5.92238	5.92409	5.92585	5.9275	5.92886	5.92978	5.93021	5.93022	5.92999	5.92972	5.92962	5.92987	5.93062	5.93194	5.93386	5.93636	5.93944	5.94309	5.94731	5.95205	5.95724	5.96268
85	5.68116	5.68692	5.69341	5.70046	5.70788	5.71542	5.72284	5.72995	5.73655	5.74242	5.74754	5.752	5.756	5.75983	5.76375	5.76806	5.77298	5.77863	5.78508	5.79237	5.80048	5.80936	5.81883	5.82862	5.83841	5.84786	5.85664	5.8645	5.87111	5.87621	5.87962	5.88138	5.88172	5.88102	5.87963	5.87776	5.87558	5.87316	5.87054	5.86775	5.8648	5.86171	5.85851	5.85523	5.85184	5.84827	5.84432	5.83979	5.83436
86	5.95122	5.94118	5.93046	5.91925	5.90766	5.89581	5.8838	5.87175	5.85979	5.84801	5.83646	5.82522	5.8144	5.80403	5.79404	5.78426	5.77459	5.76498	5.75541	5.74585	5.73621	5.72648	5.71679	5.70736	5.69836	5.68994	5.68224	5.67536	5.66942	5.66445	5.66037	5.65703	5.65426	5.65184	5.6496	5.64741	5.64525	5.64314	5.64109	5.63908	5.63718	5.63548	5.63413	5.63326	5.63301	5.63346	5.63469	5.63679	5.63983
87	6.0669	6.06524	6.06336	6.06135	6.05932	6.05727	6.05517	6.05301	6.05071	6.04819	6.04538	6.04234	6.0392	6.03608	6.03306	6.03015	6.02727	6.02431	6.02122	6.01805	6.01486	6.01167	6.00845	6.00529	6.00225	5.99947	5.99701	5.99488	5.99304	5.9915	5.99025	5.98935	5.9889	5.98898	5.98964	5.99093	5.99293	5.9956	5.99885	6.00253	6.00646	6.01055	6.0147	6.01884	6.023	6.02715	6.03117	6.03499	6.03856
88	6.14053	6.13704	6.13362	6.1302	6.12672	6.12309	6.1193	6.1154	6.11144	6.10739	6.10326	6.09909	6.09495	6.09092	6.08703	6.08328	6.07966	6.07617	6.07281	6.06956	6.06631	6.06288	6.05914	6.05493	6.05007	6.04459	6.03858	6.03218	6.02548	6.01861	6.01172	6.00503	5.99875	5.99308	5.98821	5.98421	5.98115	5.97901	5.97773	5.97716	5.97718	5.97767	5.97845	5.9794	5.98048	5.98172	5.98319	5.985	5.9872
89	6.06943	6.06786	6.06472	6.06058	6.05608	6.05176	6.04797	6.04499	6.04303	6.0422	6.04262	6.04434	6.0474	6.05173	6.05718	6.06354	6.07055	6.07784	6.08491	6.09121	6.09621	6.09949	6.10089	6.10063	6.09917	6.09708	6.09486	6.09292	6.09163	6.09121	6.09181	6.0935	6.0963	6.10019	6.10513	6.11101	6.11762	6.12473	6.13203	6.13908	6.14535	6.15024	6.15329	6.15429	6.15334	6.15087	6.14738	6.14338	6.13926
90	5.76144	5.76727	5.77399	5.78142	5.78941	5.79777	5.80631	5.81488	5.82337	5.83165	5.83966	5.84731	5.85469	5.86191	5.86904	5.87615	5.88327	5.89044	5.89769	5.90507	5.91264	5.92046	5.92847	5.93656	5.94459	5.95239	5.95982	5.96671	5.97292	5.97829	5.98266	5.98599	5.98841	5.99026	5.99185	5.99349	5.99546	5.99792	6.00095	6.00458	6.00875	6.01335	6.01828	6.02337	6.02852	6.03355	6.03829	6.04262	6.04637
91	6.45817	6.45662	6.45519	6.45389	6.45271	6.45165	6.45068	6.4498	6.449	6.44828	6.44764	6.44713	6.44676	6.44654	6.44641	6.44626	6.44607	6.44585	6.44561	6.44536	6.44511	6.44476	6.44415	6.44315	6.44167	6.43972	6.43727	6.43435	6.43102	6.42735	6.42347	6.41956	6.41577	6.41221	6.40889	6.40587	6.40318	6.4009	6.39905	6.39766	6.39674	6.39625	6.39615	6.39639	6.3969	6.39756	6.39826	6.39887	6.39939
92	5.87861	5.87466	5.87109	5.86789	5.86507	5.86257	5.86032	5.85817	5.85588	5.85322	5.85	5.8462	5.84185	5.83705	5.83191	5.8266	5.82129	5.81618	5.81151	5.80739	5.80386	5.80101	5.79893	5.79762	5.79701	5.79702	5.79754	5.79849	5.79984	5.80143	5.80307	5.80454	5.8056	5.80612	5.80606	5.80546	5.80442	5.80303	5.80135	5.79955	5.79787	5.79643	5.7953	5.79449	5.79401	5.7939	5.7942	5.79488	5.79583
93	5.69862	5.70224	5.70484	5.70674	5.70827	5.7097	5.71122	5.71301	5.71519	5.71787	5.72107	5.72472	5.72868	5.73281	5.73697	5.74101	5.74475	5.74793	5.75025	5.75136	5.75099	5.74904	5.74555	5.74069	5.73471	5.72798	5.72086	5.71366	5.70658	5.69982	5.69355	5.68793	5.68308	5.67904	5.67577	5.67318	5.67112	5.66943	5.66783	5.66606	5.66383	5.66096	5.65744	5.65335	5.64886	5.64416	5.63947	5.63506	5.63112
94	5.75934	5.75987	5.76027	5.76057	5.76075	5.76073	5.76045	5.7599	5.7591	5.75811	5.75699	5.75573	5.7543	5.75267	5.75088	5.74902	5.74721	5.7455	5.74386	5.74222	5.74053	5.73883	5.73718	5.73564	5.73428	5.73318	5.73241	5.73203	5.73207	5.73255	5.73355	5.73515	5.73742	5.74041	5.7441	5.74846	5.75339	5.75881	5.76457	5.77053	5.77667	5.78301	5.78954	5.79624	5.80304	5.80987	5.81672	5.8235	5.83009
95	5.9856	5.98944	5.99427	5.99984	6.00582	6.01192	6.018	6.02406	6.03023	6.03673	6.04376	6.0515	6.06008	6.06955	6.07988	6.09094	6.10263	6.11485	6.12754	6.14053	6.15361	6.16653	6.17895	6.19056	6.20104	6.2101	6.21748	6.22316	6.22733	6.23032	6.23232	6.23349	6.23385	6.23351	6.23256	6.23111	6.22919	6.22678	6.22392	6.22061	6.21681	6.21244	6.20739	6.20146	6.19448	6.18629	6.1768	6.16603	6.1541
96	5.76598	5.76679	5.76644	5.76515	5.76332	5.76133	5.75954	5.75822	5.75757	5.75774	5.75881	5.76079	5.76363	5.7673	5.77172	5.77671	5.78206	5.78749	5.79268	5.79723	5.80077	5.80304	5.80405	5.80393	5.80288	5.80121	5.79927	5.79734	5.7956	5.79419	5.79328	5.79296	5.79322	5.79401	5.79528	5.79693	5.79884	5.80088	5.80285	5.80452	5.80561	5.80588	5.80511	5.80325	5.80034	5.79654	5.79204	5.78712	5.7821
97	6.03219	6.02612	6.01859	6.0102	6.00134	5.99231	5.98343	5.97495	5.96708	5.96005	5.95398	5.94896	5.945	5.94195	5.93957	5.93765	5.93593	5.93406	5.93174	5.92875	5.92492	5.92014	5.91457	5.90854	5.90238	5.89634	5.89062	5.88536	5.88083	5.87723	5.8746	5.87289	5.87201	5.87192	5.87263	5.874	5.87584	5.87795	5.88004	5.88181	5.88298	5.88314	5.88202	5.87965	5.87633	5.87248	5.86856	5.86497	5.86209
98	5.62832	5.62733	5.62651	5.626	5.62589	5.62621	5.62696	5.62811	5.62955	5.63116	5.63278	5.63428	5.63544	5.63613	5.63621	5.63556	5.6341	5.63186	5.62897	5.62562	5.622	5.61822	5.61442	5.61068	5.60701	5.6034	5.59984	5.59643	5.59325	5.59031	5.58759	5.58507	5.58265	5.58024	5.57773	5.57505	5.57206	5.56873	5.56519	5.5616	5.55814	5.55496	5.55223	5.55015	5.54888	5.54845	5.54888	5.5501	5.55202
99	5.49331	5.491	5.49056	5.49199	5.49523	5.50014	5.50662	5.51454	5.52364	5.53351	5.54365	5.55357	5.563	5.57185	5.58022	5.58831	5.59637	5.60462	5.61321	5.62218	5.6315	5.64109	5.65084	5.66065	5.67035	5.67986	5.68905	5.69778	5.70589	5.7132	5.71945	5.7244	5.72781	5.72951	5.72943	5.72761	5.72429	5.71979	5.71443	5.70847	5.70211	5.69559	5.68908	5.68273	5.67667	5.671	5.66579	5.66109	5.65685
100	5.92429	5.92509	5.92597	5.92657	5.92665	5.92601	5.92455	5.92228	5.91936	5.91611	5.9128	5.90971	5.90711	5.90512	5.90387	5.90345	5.90399	5.90552	5.90798	5.91126	5.91521	5.91967	5.92446	5.92936	5.93416	5.93855	5.94227	5.94522	5.94746	5.94926	5.95089	5.95259	5.95451	5.95679	5.95948	5.96267	5.96646	5.97086	5.9758	5.98117	5.98682	5.99255	5.99819	6.00354	6.00839	6.01252	6.01568	6.01771	6.01847
101	5.43354	5.43652	5.4395	5.44229	5.44459	5.44604	5.44631	5.44517	5.44247	5.43824	5.43269	5.42624	5.41933	5.41237	5.40569	5.39955	5.39421	5.38993	5.38692	5.38533	5.38525	5.3867	5.38957	5.39373	5.39893	5.40484	5.4111	5.41736	5.42328	5.42862	5.43329	5.4373	5.44082	5.44407	5.44737	5.45103	5.45523	5.45999	5.46536	5.47138	5.47805	5.48528	5.49304	5.50136	5.51018	5.51938	5.52874	5.53804	5.54705
102	6.07149	6.07401	6.0757	6.07614	6.07498	6.0723	6.06852	6.06418	6.05985	6.05596	6.05281	6.0506	6.04944	6.04941	6.05053	6.05275	6.05596	6.06001	6.06473	6.06995	6.07534	6.0805	6.08498	6.08838	6.09024	6.0902	6.08817	6.08449	6.07975	6.07447	6.06903	6.06379	6.05896	6.05468	6.05095	6.04772	6.04489	6.04236	6.03998	6.0376	6.03509	6.03229	6.02895	6.02467	6.01912	6.01214	6.00381	5.9943	5.98389
average	5.87744	5.87744	5.87744	5.87748	5.87758	5.87777	5.87805	5.87843	5.87889	5.87943	5.88001	5.88063	5.88126	5.8819	5.88253	5.88317	5.88379	5.88441	5.88501	5.88558	5.88611	5.88658	5.88698	5.88733	5.88763	5.88789	5.88814	5.88837	5.8886	5.88884	5.88908	5.88934	5.8896	5.88987	5.89015	5.89045	5.89074	5.89103	5.8913	5.89155	5.89177	5.89194	5.89205	5.89209	5.89208	5.89201	5.8919	5.89177	5.89162
j	herringbone Rz from S1
index/time	0.5	1	1.5	2	2.5	3	3.5	4	4.5	5	5.5	6	6.5	7	7.5	8	8.5	9	9.5	10	10.5	11	11.5	12	12.5	13	13.5	14	14.5	15	15.5	16	16.5	17	17.5	18	18.5	19	19.5	20	20.5	21	21.5	22	22.5	23	23.5	24	24.5
1	0.0429631	0.050435	0.0578793	0.0651747	0.0721709	0.0787997	0.0849731	0.0905464	0.0954343	0.0995365	0.102722	0.104904	0.105975	0.105894	0.104735	0.102554	0.0993644	0.0951524	0.0899359	0.0838304	0.0770285	0.0697507	0.0622622	0.054831	0.0475619	0.0404973	0.0336925	0.0272116	0.0211136	0.0154286	0.0101301	0.0051796	0.00061279	-0.00345034	-0.00691114	-0.00969778	-0.0117497	-0.0130746	-0.0137082	-0.0137046	-0.0130093	-0.011547	-0.0092305	-0.0060145	-0.00193267	0.00283629	0.00814566	0.0138861	0.0199852
2	0.205379	0.203258	0.199712	0.194858	0.188794	0.181587	0.17328	0.163977	0.15388	0.14329	0.132517	0.121901	0.11177	0.102343	0.0938075	0.0862835	0.0799054	0.0747977	0.0709968	0.0684879	0.0672357	0.0672605	0.0686088	0.0714329	0.0757562	0.0813146	0.0877891	0.0948991	0.102455	0.110342	0.118445	0.126601	0.134582	0.142183	0.149296	0.155818	0.161582	0.166322	0.169775	0.171759	0.172168	0.170969	0.168177	0.163771	0.157805	0.150388	0.141597	0.131463	0.120008
3	0.0518799	0.0532307	0.0548796	0.0567673	0.0588214	0.0609438	0.0630861	0.065232	0.0673861	0.0696062	0.0719594	0.0745143	0.077283	0.0802714	0.0835115	0.0870076	0.0907669	0.0947476	0.0988568	0.103003	0.107108	0.111128	0.115084	0.119014	0.122907	0.126751	0.130494	0.134027	0.137253	0.140094	0.142493	0.144457	0.145921	0.146837	0.147164	0.146862	0.145919	0.144355	0.142214	0.139607	0.136718	0.133718	0.130719	0.127798	0.125042	0.122535	0.12033	0.118483	0.117018
4	-0.184575	-0.186883	-0.189218	-0.191546	-0.193814	-0.195923	-0.197805	-0.199445	-0.200788	-0.201804	-0.202463	-0.202664	-0.202251	-0.201052	-0.198948	-0.195886	-0.191845	-0.186802	-0.180831	-0.17408	-0.166745	-0.158984	-0.150899	-0.142566	-0.134093	-0.125588	-0.117185	-0.109018	-0.101245	-0.094026	-0.0875166	-0.0818105	-0.0769619	-0.0729441	-0.0696932	-0.0671007	-0.0650472	-0.063503	-0.0625527	-0.0622664	-0.0626888	-0.0638505	-0.0657391	-0.068317	-0.0714943	-0.0751384	-0.0791314	-0.0833465	-0.0877007
5	0.0672989	0.0584818	0.0492704	0.0398042	0.0303075	0.0209209	0.0118487	0.00319003	-0.00496348	-0.0125763	-0.0195921	-0.0258976	-0.0313495	-0.0358418	-0.0393857	-0.0420096	-0.0437118	-0.0444655	-0.0442725	-0.0431278	-0.0410583	-0.0381769	-0.0346039	-0.0303972	-0.0255479	-0.0200923	-0.0141547	-0.00791553	-0.00159345	0.00457431	0.0104005	0.0158008	0.0206639	0.0249041	0.0284281	0.0311516	0.0330437	0.0341018	0.0343128	0.0336932	0.0323346	0.0303954	0.0280521	0.0254728	0.0227629	0.0199866	0.0171469	0.0142253	0.0112217
6	0.0953259	0.0890871	0.0834031	0.0783408	0.0740598	0.0706845	0.0682432	0.0667273	0.0661112	0.0663126	0.0672465	0.0687784	0.0707855	0.073243	0.0760353	0.0791123	0.0824558	0.0860216	0.0898089	0.0938478	0.0980937	0.102483	0.10699	0.111584	0.116225	0.120896	0.125568	0.13018	0.134624	0.138782	0.142525	0.145755	0.148382	0.150276	0.151371	0.151667	0.151119	0.149744	0.147809	0.14553	0.142914	0.139998	0.136871	0.13366	0.130509	0.127585	0.125031	0.122926	0.121304
7	-0.0658464	-0.0725558	-0.0784081	-0.0832429	-0.0869846	-0.0895837	-0.0908792	-0.090758	-0.0892985	-0.0866413	-0.0829476	-0.0785318	-0.0736688	-0.0685065	-0.0631098	-0.0575359	-0.0518364	-0.0460692	-0.0403384	-0.0347744	-0.029525	-0.0246572	-0.0201888	-0.0161454	-0.0125731	-0.00938293	-0.0065012	-0.00401028	-0.00196197	-0.00033627	0.0009298	0.00188986	0.00261985	0.00314753	0.00346163	0.00354837	0.00344302	0.00315936	0.00275821	0.00229188	0.00181175	0.00138572	0.00107628	0.00077993	0.00042181	-1.296e-05	-0.00041675	-0.00056505	-0.00024668
8	-0.0357937	-0.0413246	-0.047597	-0.0545574	-0.0620709	-0.0700095	-0.0782661	-0.0867717	-0.0954257	-0.104099	-0.11267	-0.120986	-0.128927	-0.136416	-0.143449	-0.150015	-0.156052	-0.161533	-0.166505	-0.171016	-0.175106	-0.178753	-0.181912	-0.184605	-0.186853	-0.18866	-0.190008	-0.190834	-0.191138	-0.190987	-0.190449	-0.189548	-0.18829	-0.186595	-0.184441	-0.181811	-0.178677	-0.175075	-0.171093	-0.166834	-0.162399	-0.1578	-0.153115	-0.148486	-0.144077	-0.140076	-0.136693	-0.134005	-0.131946
9	0.0973705	0.101659	0.105326	0.108363	0.110722	0.112324	0.113178	0.113372	0.113053	0.112273	0.111011	0.109226	0.106859	0.10397	0.10073	0.0973252	0.0938986	0.0905455	0.0873089	0.0842207	0.0812677	0.0784707	0.0758777	0.0734236	0.0710555	0.0688221	0.0668145	0.0651328	0.06378	0.0627369	0.0619345	0.0613082	0.0608047	0.06033	0.0597921	0.0591691	0.058414	0.0574243	0.0561079	0.0544098	0.0523103	0.0497414	0.0465743	0.0427483	0.0382256	0.0329627	0.0269634	0.0202831	0.0130584
10	-0.0252729	-0.0240531	-0.0221008	-0.0193882	-0.0159914	-0.0120642	-0.00774546	-0.00311781	0.00171279	0.00664904	0.0115844	0.0163838	0.0209956	0.0253942	0.0295291	0.033292	0.036573	0.0393053	0.041491	0.0430664	0.043904	0.0438453	0.0428324	0.0409139	0.0381451	0.0346115	0.0304345	0.0257841	0.0207994	0.0156206	0.0103759	0.00518612	0.00027552	-0.00411653	-0.00788279	-0.0109334	-0.013195	-0.0146275	-0.0152057	-0.0148908	-0.0136479	-0.0113855	-0.00797341	-0.00336446	0.00236285	0.00903258	0.0164197	0.0243049	0.0324959
11	0.0457793	0.0395548	0.0328233	0.0256945	0.0182308	0.0105009	0.0026744	-0.00500537	-0.0123524	-0.0193318	-0.0259504	-0.0322312	-0.0382297	-0.0439117	-0.0490955	-0.0535682	-0.0571583	-0.0597377	-0.0612758	-0.0617512	-0.0611052	-0.0593442	-0.0564979	-0.0525863	-0.0476582	-0.041745	-0.0349048	-0.0272942	-0.0192085	-0.0108909	-0.00247472	0.00592481	0.0141403	0.022035	0.0295823	0.0368144	0.0437279	0.0502937	0.0564732	0.0622139	0.0674315	0.0720377	0.075929	0.0790392	0.0813537	0.0828645	0.0835779	0.0835314	0.0827711
12	-0.0706954	-0.0799598	-0.0891674	-0.0982469	-0.107346	-0.116431	-0.125324	-0.133874	-0.141968	-0.149525	-0.156428	-0.162653	-0.168287	-0.173438	-0.178203	-0.182685	-0.186906	-0.190763	-0.194176	-0.197266	-0.200157	-0.202944	-0.205681	-0.20835	-0.211008	-0.21374	-0.216569	-0.219468	-0.22238	-0.225218	-0.227893	-0.230371	-0.232721	-0.235035	-0.237325	-0.239557	-0.241661	-0.243565	-0.245214	-0.246508	-0.24734	-0.247619	-0.247278	-0.246243	-0.244482	-0.24192	-0.238518	-0.234299	-0.229348
13	-0.0429298	-0.0456911	-0.0479789	-0.0497773	-0.0511463	-0.0521554	-0.0528559	-0.0532768	-0.0534094	-0.0532751	-0.0529409	-0.0523643	-0.0514671	-0.0501823	-0.0484723	-0.0463833	-0.0440481	-0.0416545	-0.0392972	-0.0370267	-0.0348943	-0.0329454	-0.0312384	-0.0298273	-0.0286788	-0.0276301	-0.0266011	-0.0255921	-0.0246143	-0.0237395	-0.0230756	-0.0227127	-0.0226567	-0.0229172	-0.0235491	-0.0246079	-0.0261139	-0.0280087	-0.0302612	-0.0329004	-0.0359441	-0.0393223	-0.0429243	-0.0466261	-0.0503631	-0.0540899	-0.0577959	-0.0614638	-0.0650314
14	0.0199034	0.0242778	0.0278363	0.0305739	0.0324233	0.0334027	0.0336834	0.0335529	0.0332257	0.0327276	0.0320191	0.0310658	0.0298082	0.0282733	0.0266729	0.025115	0.0236641	0.0223482	0.021158	0.0201387	0.0194342	0.0191927	0.0195975	0.0208799	0.0231194	0.0264788	0.0310489	0.0367499	0.0433824	0.050722	0.0585238	0.0666026	0.0748335	0.0830953	0.0912448	0.0991171	0.106559	0.113524	0.120024	0.126066	0.131597	0.136464	0.140494	0.143634	0.145857	0.147097	0.147359	0.146764	0.145565
15	0.00012066	0.00401644	0.00708789	0.00936208	0.0108979	0.0117691	0.0120414	0.0118035	0.0111048	0.00996377	0.0084117	0.00640325	0.00396505	0.00120645	-0.00171948	-0.00471475	-0.00774937	-0.0107007	-0.0133167	-0.0153237	-0.0164844	-0.0166184	-0.0155641	-0.013256	-0.00973308	-0.00505151	0.00071838	0.00747819	0.0151496	0.0237369	0.0332261	0.0435114	0.0544345	0.0657709	0.0773163	0.0889254	0.100508	0.111918	0.122978	0.133505	0.143338	0.152307	0.160227	0.16688	0.17202	0.175411	0.176882	0.176305	0.173568
16	-0.0383782	-0.0411175	-0.0446343	-0.0487043	-0.0531649	-0.0578089	-0.0624104	-0.0668582	-0.0710233	-0.0747535	-0.0779329	-0.0804106	-0.0820178	-0.0826198	-0.0821922	-0.0807586	-0.078302	-0.0747303	-0.0700064	-0.0641444	-0.0572577	-0.0494933	-0.0409727	-0.0317199	-0.0217398	-0.0111005	-3.581e-05	0.0112397	0.0225911	0.0338618	0.0448587	0.0553194	0.0650292	0.0738078	0.0815697	0.0882955	0.093878	0.0981851	0.101117	0.102627	0.102791	0.101709	0.099381	0.095786	0.0909846	0.0851682	0.0784761	0.070926	0.0627017
17	0.00341769	0.00619154	0.00963263	0.0134506	0.0174759	0.0216104	0.0257724	0.0297228	0.033364	0.0364794	0.038997	0.040907	0.0421915	0.0428319	0.042747	0.0418086	0.0399509	0.037273	0.033926	0.0301515	0.0260829	0.0217215	0.0170537	0.0121305	0.00703749	0.00180384	-0.00346437	-0.0086701	-0.0136535	-0.0182502	-0.0223425	-0.0259505	-0.0290783	-0.031664	-0.0336807	-0.035104	-0.0359928	-0.0364786	-0.0365695	-0.036177	-0.0352419	-0.0337468	-0.0316713	-0.0290319	-0.025943	-0.0225212	-0.0187287	-0.0145776	-0.0102325
18	-0.0104411	-0.0159343	-0.0224533	-0.0299066	-0.0380914	-0.0467637	-0.0556555	-0.0645296	-0.0732157	-0.0816207	-0.0896121	-0.097064	-0.10385	-0.109836	-0.114878	-0.11886	-0.121722	-0.123427	-0.124045	-0.123674	-0.122345	-0.120069	-0.116902	-0.112951	-0.108373	-0.103301	-0.0979081	-0.0923269	-0.0866699	-0.0810541	-0.075639	-0.0706117	-0.0660813	-0.0622152	-0.0592061	-0.0572097	-0.0562915	-0.0564244	-0.0576433	-0.0599827	-0.0634449	-0.0680503	-0.0737926	-0.080573	-0.08827	-0.0967946	-0.106052	-0.115903	-0.126102
19	0.105975	0.118013	0.129654	0.140867	0.151617	0.161832	0.171377	0.180071	0.187714	0.19424	0.199759	0.204431	0.208319	0.211495	0.213955	0.215622	0.21644	0.216399	0.215606	0.214127	0.211979	0.209208	0.205902	0.202157	0.198085	0.193801	0.189396	0.184877	0.180209	0.175372	0.170535	0.165903	0.161529	0.157256	0.152859	0.148242	0.143365	0.13825	0.13297	0.127541	0.12193	0.116124	0.110064	0.103706	0.0970561	0.0901354	0.083074	0.0759684	0.0688001
20	0.0922698	0.0870727	0.0822702	0.0779909	0.0743297	0.0713029	0.0688617	0.066908	0.0653371	0.0639883	0.0627096	0.0613832	0.0599437	0.0583354	0.0565316	0.0544877	0.0521185	0.0492799	0.0459167	0.0420415	0.0376106	0.0325828	0.0269577	0.0206799	0.0136602	0.00586924	-0.00263607	-0.0117288	-0.0212306	-0.0309947	-0.0408832	-0.0507912	-0.0606648	-0.0703918	-0.0798961	-0.0890522	-0.097659	-0.105444	-0.112109	-0.117401	-0.121083	-0.122932	-0.122892	-0.12104	-0.117496	-0.112367	-0.105845	-0.0981676	-0.0896062
21	-0.0885096	-0.0902671	-0.0911898	-0.0913097	-0.0905607	-0.0887857	-0.0859027	-0.0818708	-0.0767497	-0.0706014	-0.0635604	-0.055808	-0.0475537	-0.0390364	-0.0304148	-0.0218425	-0.0134125	-0.0052559	0.00244463	0.00952335	0.0158732	0.0214261	0.0261273	0.0298258	0.0323424	0.033627	0.0337076	0.0326309	0.0304589	0.0272033	0.0228908	0.0176793	0.0117967	0.00541482	-0.00135413	-0.00844166	-0.0158346	-0.0234931	-0.0313195	-0.0391237	-0.04668	-0.0537371	-0.0601718	-0.0659739	-0.0711588	-0.0757053	-0.0795403	-0.0825902	-0.084826
22	0.121365	0.118428	0.114907	0.110834	0.106359	0.101566	0.0964558	0.0910522	0.0853296	0.0793075	0.0730115	0.0664914	0.0598442	0.053246	0.0468187	0.0405823	0.0345565	0.0287366	0.0231498	0.0179003	0.0131761	0.00913747	0.00588403	0.00338909	0.00155298	0.00033274	-0.00019251	4.327e-05	0.0009742	0.00257098	0.00476611	0.00737048	0.0101636	0.0130199	0.0158811	0.0187051	0.0214876	0.0243236	0.0272729	0.0302774	0.0332801	0.0361975	0.0388205	0.0409618	0.0425245	0.0434989	0.0438768	0.0437283	0.0432236
23	0.0536637	0.0642883	0.0754615	0.0869777	0.0985563	0.109828	0.120495	0.130383	0.139411	0.147541	0.154725	0.160894	0.165978	0.169868	0.172499	0.173898	0.174107	0.173143	0.171066	0.167953	0.163948	0.15933	0.154377	0.149216	0.143895	0.138528	0.1333	0.128397	0.123997	0.120226	0.117163	0.114887	0.113485	0.113027	0.113615	0.115359	0.118268	0.122258	0.127231	0.133091	0.139708	0.146828	0.15415	0.161386	0.168291	0.174713	0.180571	0.185884	0.190682
24	-0.0891433	-0.088376	-0.0870005	-0.0849902	-0.082392	-0.0792713	-0.0756771	-0.0715914	-0.066927	-0.0616902	-0.0560763	-0.050258	-0.0441721	-0.0377212	-0.0308769	-0.0237163	-0.0163682	-0.00891407	-0.00146316	0.00589719	0.0131124	0.020012	0.0263992	0.0321649	0.0373159	0.0419513	0.0462011	0.0501312	0.0537777	0.0571316	0.0601859	0.0628888	0.0651349	0.0668775	0.0680625	0.0685354	0.0681428	0.0667531	0.0642781	0.060728	0.0561768	0.0508014	0.0448362	0.0385395	0.0321988	0.0259732	0.0198792	0.0138584	0.00788107
25	0.181793	0.184021	0.185741	0.186805	0.187075	0.186492	0.185018	0.182764	0.179909	0.176647	0.173102	0.169239	0.164934	0.16015	0.15493	0.149403	0.143744	0.138093	0.132582	0.127359	0.122509	0.118008	0.11374	0.109597	0.105505	0.101485	0.097598	0.0939309	0.0904567	0.0871165	0.0838938	0.0808097	0.0778535	0.0750571	0.0724817	0.0702152	0.0682908	0.066719	0.0655317	0.0647553	0.0644058	0.064467	0.0648797	0.0655329	0.0662838	0.0669638	0.0674457	0.0676713	0.0675928
26	0.119959	0.126466	0.131807	0.135811	0.138417	0.139663	0.139637	0.138485	0.136335	0.133273	0.129345	0.124637	0.119242	0.11318	0.106464	0.0991109	0.0911312	0.0825417	0.0734405	0.0640045	0.0544363	0.0449595	0.0357304	0.0269187	0.0187229	0.0112499	0.00450748	-0.00156474	-0.00696589	-0.0116289	-0.0154816	-0.0183932	-0.0201639	-0.0205676	-0.0195053	-0.0170039	-0.0131771	-0.00811747	-0.00197972	0.00490093	0.01222	0.0197764	0.0274187	0.0349713	0.0422654	0.0491531	0.0554916	0.0611378	0.0660305
27	0.045728	0.0481753	0.0500497	0.0514511	0.0524117	0.0528657	0.0528561	0.0525532	0.0521514	0.0519029	0.052028	0.0525924	0.0534758	0.0544308	0.0552797	0.0560368	0.0568017	0.0576601	0.0587288	0.0600408	0.0617133	0.0637995	0.0663665	0.0694559	0.0730486	0.0771643	0.0817652	0.0868012	0.0922434	0.0980746	0.104208	0.110529	0.116839	0.122981	0.128815	0.134207	0.13918	0.143806	0.148124	0.15212	0.155623	0.158339	0.160025	0.16058	0.160039	0.158457	0.155967	0.152704	0.148699
28	0.0552858	0.0588889	0.0614749	0.0630409	0.063645	0.0633895	0.0623798	0.0606974	0.0584609	0.0557819	0.0527489	0.0493825	0.0456789	0.0416788	0.0375069	0.0333426	0.0293341	0.0256249	0.022377	0.0197281	0.0177472	0.0165069	0.0160221	0.0162704	0.0172778	0.0190818	0.0217798	0.0255083	0.0302366	0.0358764	0.0423873	0.0496135	0.057238	0.064935	0.0723997	0.0793947	0.0857434	0.0912562	0.0957728	0.0992709	0.10177	0.103294	0.103903	0.103634	0.102472	0.100365	0.0973675	0.0935882	0.0891001
29	-0.0667973	-0.0670832	-0.0671402	-0.0669753	-0.066585	-0.0659534	-0.0650224	-0.0637594	-0.0620796	-0.0599286	-0.0572719	-0.0541485	-0.050603	-0.0466916	-0.0425009	-0.0381035	-0.0335394	-0.0288145	-0.0239788	-0.0191683	-0.0145283	-0.0102053	-0.00632871	-0.00304158	-0.0004312	0.00153798	0.00291684	0.00367258	0.00372372	0.00298082	0.00140685	-0.00098311	-0.00410126	-0.00787365	-0.0122992	-0.0173825	-0.0230907	-0.0294188	-0.0364031	-0.044091	-0.0524048	-0.0610815	-0.069893	-0.0786902	-0.0873454	-0.0957876	-0.103918	-0.111592	-0.118606
30	-0.199098	-0.195354	-0.191285	-0.187036	-0.1828	-0.178719	-0.174963	-0.171787	-0.169383	-0.167911	-0.167453	-0.168056	-0.169774	-0.172634	-0.176605	-0.181606	-0.18764	-0.194741	-0.202819	-0.2117	-0.221164	-0.230993	-0.241028	-0.251208	-0.261495	-0.271775	-0.281864	-0.291594	-0.300894	-0.309748	-0.318128	-0.325947	-0.333072	-0.339295	-0.344374	-0.348098	-0.350253	-0.350645	-0.349181	-0.345915	-0.340918	-0.334188	-0.325708	-0.315484	-0.303577	-0.290149	-0.275538	-0.260143	-0.244282
31	0.0294171	0.0332481	0.0375037	0.042135	0.0470525	0.0523424	0.0580264	0.0639545	0.0700173	0.0761271	0.0823072	0.0885886	0.0948182	0.100805	0.10638	0.111403	0.11583	0.119566	0.122575	0.124838	0.126263	0.126677	0.125946	0.124115	0.121314	0.11762	0.113121	0.107866	0.101874	0.0950907	0.0874663	0.0790349	0.0699112	0.0602636	0.0502487	0.0400312	0.0297531	0.0194704	0.0092981	-0.00055494	-0.00999795	-0.0190899	-0.0280368	-0.0368855	-0.0454315	-0.0534141	-0.0605448	-0.0666143	-0.0715443
32	0.0731243	0.0690174	0.0651802	0.0616476	0.05853	0.055967	0.0539605	0.052424	0.0513277	0.0506459	0.0503551	0.0504641	0.0509528	0.0517872	0.0529292	0.0543561	0.0560647	0.058047	0.0602352	0.0625037	0.0646782	0.066526	0.0678192	0.0684537	0.06846	0.0678999	0.0667871	0.0651483	0.0630238	0.0604269	0.0574129	0.0540389	0.0503395	0.0463781	0.0422197	0.0378749	0.033328	0.0285852	0.0237061	0.018826	0.0140963	0.00953335	0.00511988	0.00089906	-0.00304547	-0.00666462	-0.00990192	-0.0126975	-0.0150188
33	-0.0484417	-0.054919	-0.060038	-0.063749	-0.0660275	-0.0668636	-0.0662788	-0.0643459	-0.061152	-0.0568098	-0.0515554	-0.0454934	-0.0386134	-0.0309612	-0.0227538	-0.0142355	-0.00558489	0.00303826	0.0114661	0.0195534	0.0271072	0.033922	0.0398635	0.0447637	0.048434	0.0506974	0.0514308	0.050604	0.0483067	0.044623	0.0395853	0.0332757	0.0258656	0.0176273	0.0089089	3.892e-05	-0.00871418	-0.017104	-0.024792	-0.0314255	-0.0367206	-0.0404816	-0.0426112	-0.0431108	-0.0420099	-0.0392875	-0.0349059	-0.0287482	-0.0206961
34	0.184952	0.181182	0.176443	0.171191	0.165814	0.160637	0.155821	0.151476	0.147668	0.144387	0.141691	0.1397	0.138456	0.137948	0.138246	0.139455	0.141596	0.14454	0.148146	0.152187	0.156398	0.160651	0.164952	0.169353	0.173866	0.17846	0.183093	0.187686	0.192149	0.196349	0.200115	0.203276	0.205705	0.207272	0.207852	0.207391	0.205892	0.203306	0.199592	0.194846	0.189133	0.182374	0.174467	0.165315	0.154888	0.143264	0.130617	0.11716	0.103126
35	-0.0867522	-0.0900509	-0.0944436	-0.0998213	-0.106088	-0.113032	-0.120436	-0.128007	-0.135409	-0.142331	-0.148603	-0.154153	-0.158887	-0.162776	-0.165778	-0.167777	-0.16867	-0.168411	-0.16696	-0.164372	-0.160705	-0.155913	-0.149908	-0.142788	-0.134715	-0.125954	-0.116707	-0.107052	-0.0970793	-0.0869217	-0.0767294	-0.0666927	-0.0569594	-0.0475916	-0.0386392	-0.0302263	-0.022484	-0.0155242	-0.00956385	-0.00460523	-0.00050202	0.00289811	0.0056343	0.00767977	0.00905435	0.00971142	0.00964382	0.00881864	0.00721824
36	-0.0963764	-0.0958831	-0.0946248	-0.0925963	-0.0898437	-0.0864997	-0.0827183	-0.0785717	-0.0740939	-0.0692688	-0.0640452	-0.0584858	-0.0527027	-0.046804	-0.0409368	-0.0353395	-0.0302843	-0.0260163	-0.0226405	-0.0201237	-0.0184125	-0.0175558	-0.0175332	-0.0182256	-0.0195367	-0.0214284	-0.0238022	-0.0265809	-0.0296727	-0.0329209	-0.0361485	-0.039199	-0.0419804	-0.0443935	-0.0463277	-0.0476978	-0.0484901	-0.0487465	-0.0484697	-0.0475214	-0.0457141	-0.0429143	-0.0391103	-0.0344144	-0.0290162	-0.0231096	-0.0168143	-0.0102805	-0.0036503
37	0.0972441	0.0993501	0.10016	0.0996355	0.0978065	0.0947421	0.0905837	0.0854978	0.0796234	0.0731456	0.0661849	0.0587566	0.0507995	0.0423357	0.0334914	0.0243761	0.0150816	0.00575404	-0.00338091	-0.0121679	-0.0205355	-0.0284298	-0.035804	-0.0426172	-0.0488291	-0.0543375	-0.0590444	-0.0629751	-0.066251	-0.0688923	-0.0709734	-0.0725605	-0.0737392	-0.0744984	-0.0748713	-0.0750144	-0.0750795	-0.0751253	-0.0751669	-0.0752255	-0.0753835	-0.0758461	-0.0768252	-0.0784228	-0.0806389	-0.0833907	-0.0865573	-0.0900161	-0.0936596
38	0.0693083	0.069742	0.0700994	0.0704926	0.0709797	0.0715702	0.0722372	0.0729284	0.0736295	0.0744209	0.0753458	0.0763508	0.0773362	0.0782414	0.07903	0.0796086	0.0799797	0.0801584	0.0802661	0.0804142	0.0807292	0.0812564	0.0820363	0.0831665	0.0847784	0.0870203	0.090008	0.0937669	0.0982221	0.103295	0.108861	0.114743	0.120703	0.126578	0.132284	0.137764	0.142971	0.147864	0.152404	0.156537	0.160287	0.163675	0.166648	0.169116	0.170955	0.172052	0.172382	0.171957	0.170876
39	0.0544614	0.0519279	0.0484355	0.0440385	0.0388922	0.0331729	0.0270615	0.020681	0.0141277	0.00744409	0.00069826	-0.00605616	-0.0126834	-0.0189568	-0.0247651	-0.0301082	-0.0350024	-0.0393714	-0.0431672	-0.0463001	-0.0486739	-0.0502903	-0.0510967	-0.051066	-0.0502045	-0.0485604	-0.0462387	-0.0434115	-0.0402654	-0.0369807	-0.033727	-0.0305103	-0.027351	-0.024317	-0.0214202	-0.0187026	-0.016318	-0.0143655	-0.0128005	-0.0114478	-0.010127	-0.00890494	-0.00801548	-0.00762296	-0.00783946	-0.00863982	-0.00987264	-0.0114076	-0.0131728
40	0.0733222	0.0620569	0.0509637	0.0403037	0.0303779	0.0215476	0.0140413	0.00792162	0.00321807	-3.766e-05	-0.00174053	-0.00178521	-0.00012555	0.00315287	0.00797105	0.014158	0.0215248	0.0298687	0.0390541	0.0489651	0.0594402	0.0702798	0.0813269	0.0924037	0.103233	0.113549	0.123161	0.131921	0.139661	0.146119	0.151045	0.154301	0.155825	0.155628	0.15379	0.150403	0.145567	0.139434	0.132205	0.124152	0.115582	0.106705	0.0974945	0.088156	0.0788431	0.0698608	0.0615096	0.0540351	0.0475668
41	0.0506917	0.0425923	0.034771	0.0272935	0.0201473	0.0133246	0.00681755	0.00054306	-0.0056793	-0.0120203	-0.0185121	-0.0250911	-0.0316518	-0.038131	-0.0445109	-0.0508179	-0.0570891	-0.0633499	-0.0696655	-0.076007	-0.0822521	-0.0883768	-0.0943329	-0.0999951	-0.105238	-0.109959	-0.114114	-0.117731	-0.12082	-0.123368	-0.125334	-0.126603	-0.127066	-0.12667	-0.125396	-0.123256	-0.120254	-0.116432	-0.111934	-0.106914	-0.101499	-0.0957532	-0.0897316	-0.08354	-0.0773059	-0.0711279	-0.0651009	-0.0593499	-0.0540076
42	0.0811414	0.0780222	0.0749316	0.0720529	0.0695238	0.0675278	0.0663193	0.0660148	0.0666203	0.0682172	0.0709014	0.0746262	0.0791977	0.0844558	0.090315	0.0967202	0.103582	0.110833	0.118531	0.126744	0.135485	0.144718	0.154359	0.164285	0.174295	0.184202	0.19391	0.203407	0.212664	0.221574	0.230025	0.237895	0.245172	0.251866	0.257968	0.263444	0.268203	0.272102	0.274986	0.276731	0.277256	0.276521	0.274632	0.271771	0.268135	0.26395	0.259398	0.254556	0.249506
43	-0.0800464	-0.0824472	-0.0841755	-0.0851726	-0.0854798	-0.0850522	-0.0839625	-0.0823712	-0.0803689	-0.0778809	-0.0748529	-0.071268	-0.0670544	-0.0621623	-0.0566516	-0.0505971	-0.0442038	-0.0377718	-0.0315863	-0.025806	-0.0205123	-0.0157264	-0.0114165	-0.00766852	-0.00456072	-0.00206308	-0.00011198	0.00141564	0.00255203	0.00321204	0.00345039	0.0033084	0.00274132	0.0018247	0.00054183	-0.0011322	-0.00324065	-0.00579246	-0.00871413	-0.0118932	-0.0152714	-0.0188417	-0.0226331	-0.0265501	-0.0304437	-0.0342001	-0.0376027	-0.0405132	-0.0428688
44	0.0576676	0.0513867	0.0449551	0.0385059	0.0321214	0.0258971	0.0198971	0.0141389	0.00863658	0.0034334	-0.00133762	-0.00547546	-0.00877442	-0.0111666	-0.0127056	-0.0135256	-0.0137497	-0.0135012	-0.0128728	-0.0119121	-0.010692	-0.00924292	-0.00757133	-0.00571981	-0.00373129	-0.00159728	0.00066201	0.00300616	0.00538298	0.00766595	0.00967348	0.0111697	0.0120207	0.0122424	0.0119831	0.0112989	0.0101288	0.00843815	0.00622343	0.00344962	0.00017019	-0.00349392	-0.00743188	-0.0115786	-0.0159229	-0.0204957	-0.0253192	-0.0303831	-0.0357016
45	-0.0723225	-0.0644551	-0.0568888	-0.0496531	-0.0427586	-0.0362014	-0.0300421	-0.0242419	-0.018813	-0.013797	-0.00926719	-0.0052004	-0.00150777	0.00187956	0.00511848	0.00834535	0.0116663	0.015122	0.0187729	0.0226184	0.0265453	0.0304951	0.0344723	0.0384587	0.0424287	0.0463391	0.0500991	0.0536003	0.0567344	0.0594355	0.0616342	0.0632682	0.0643151	0.0647408	0.0644968	0.0634907	0.0616143	0.0589044	0.0554243	0.0511163	0.0459008	0.0397554	0.0327263	0.0249274	0.016547	0.00774084	-0.00133517	-0.0105756	-0.0199203
46	0.00086396	0.0007262	0.00133419	0.00268331	0.00485447	0.00797926	0.0120608	0.0169772	0.0224979	0.0283484	0.0343998	0.0405642	0.0467776	0.0529753	0.0590566	0.0649305	0.0705303	0.0757001	0.0802838	0.0841467	0.0871576	0.0891716	0.0901347	0.0900638	0.0889845	0.0869683	0.084138	0.080579	0.07636	0.071451	0.0658833	0.0597311	0.0531054	0.0461329	0.0388514	0.0311661	0.0231025	0.0147864	0.00643358	-0.00172488	-0.00953656	-0.0169054	-0.0237212	-0.0298788	-0.0352915	-0.0399402	-0.0438812	-0.0472136	-0.050043
47	0.207434	0.204116	0.199668	0.194162	0.187673	0.180366	0.172463	0.164151	0.155597	0.146935	0.138292	0.129842	0.12177	0.114284	0.107555	0.101721	0.0968694	0.0930622	0.0903486	0.0887385	0.0882273	0.0888361	0.0905095	0.0930299	0.0960327	0.0992361	0.102503	0.105669	0.108538	0.111008	0.113093	0.114779	0.116054	0.11689	0.117201	0.116878	0.115886	0.114189	0.111654	0.108143	0.103573	0.0979146	0.0912783	0.0838235	0.075713	0.0670569	0.0579803	0.0486379	0.0392376
48	-0.00683173	-0.0068579	-0.00706728	-0.00754978	-0.0084036	-0.00973774	-0.0115624	-0.0138206	-0.0164059	-0.0191919	-0.0220381	-0.0248064	-0.0273782	-0.0296494	-0.0315181	-0.0329649	-0.0340356	-0.0348117	-0.0353758	-0.0356976	-0.0357652	-0.0355767	-0.0351638	-0.0345862	-0.0338668	-0.0328376	-0.0313364	-0.0293541	-0.026881	-0.0239284	-0.0206807	-0.0173533	-0.0140658	-0.0109144	-0.00792707	-0.00510675	-0.0024313	3.05e-05	0.00221694	0.00414634	0.00577979	0.00709912	0.00808552	0.00870734	0.00885426	0.00842001	0.00732409	0.00555761	0.00311477
49	-0.0284071	-0.020186	-0.0127289	-0.00626182	-0.00090135	0.00341035	0.00675692	0.00921897	0.0109266	0.011993	0.0124478	0.01219	0.0111342	0.00922768	0.00640016	0.00270889	-0.00167731	-0.00662127	-0.0120262	-0.017736	-0.0235755	-0.0294584	-0.0353295	-0.0411069	-0.0467473	-0.0522327	-0.057506	-0.0624959	-0.0671937	-0.0716554	-0.0759505	-0.0801077	-0.0841069	-0.087928	-0.0915382	-0.0948832	-0.0980105	-0.101039	-0.10407	-0.107126	-0.110211	-0.113342	-0.116509	-0.119621	-0.122608	-0.12546	-0.128195	-0.130893	-0.133614
50	0.00169746	0.00607242	0.00941227	0.0117143	0.0130414	0.013425	0.0128498	0.0113682	0.00888468	0.00532607	0.00064415	-0.00520056	-0.0122149	-0.0201669	-0.0287469	-0.0377547	-0.0469793	-0.0561215	-0.0648608	-0.0728811	-0.0799375	-0.0858396	-0.0904332	-0.0936233	-0.095271	-0.0953004	-0.0937385	-0.0906917	-0.0863474	-0.0809862	-0.0748438	-0.0681071	-0.0607905	-0.0529262	-0.0447226	-0.0364131	-0.0281129	-0.0199632	-0.0122712	-0.00525458	0.00084453	0.005716	0.00904332	0.0105176	0.0098385	0.00678441	0.00145373	-0.00576311	-0.0145436
51	0.0945664	0.104055	0.112761	0.12062	0.127449	0.13306	0.137301	0.140105	0.141459	0.141371	0.139878	0.137076	0.133086	0.128109	0.122365	0.116112	0.109584	0.102994	0.096546	0.0904297	0.0847392	0.0795205	0.0748476	0.0708732	0.0676894	0.0652766	0.0636513	0.0627797	0.0626551	0.0633058	0.0647217	0.0668703	0.0696708	0.0729689	0.0766232	0.0805642	0.0846959	0.0889621	0.0932986	0.097663	0.102055	0.106421	0.110647	0.114676	0.118559	0.122323	0.125962	0.129442	0.132687
52	0.158421	0.160975	0.161943	0.161414	0.159526	0.15645	0.1524	0.147609	0.142353	0.13684	0.131269	0.125847	0.120735	0.116097	0.112082	0.108847	0.106574	0.105478	0.105731	0.107428	0.110562	0.115058	0.120792	0.127657	0.135559	0.144393	0.154055	0.164359	0.175056	0.185888	0.196581	0.206862	0.216395	0.224889	0.232188	0.238097	0.242347	0.244673	0.244963	0.243173	0.239341	0.233613	0.226097	0.216784	0.205667	0.192854	0.178531	0.162943	0.146388
53	-0.247804	-0.243623	-0.238965	-0.233897	-0.228549	-0.223064	-0.217605	-0.212244	-0.207073	-0.202231	-0.197791	-0.193773	-0.190179	-0.187009	-0.184183	-0.181679	-0.179486	-0.17754	-0.175771	-0.174185	-0.172827	-0.171683	-0.170693	-0.169805	-0.169002	-0.168352	-0.16799	-0.167951	-0.168103	-0.168313	-0.168493	-0.168555	-0.168506	-0.168427	-0.168396	-0.168496	-0.168791	-0.169379	-0.170286	-0.171436	-0.17275	-0.17414	-0.175457	-0.176545	-0.177267	-0.177561	-0.177422	-0.176931	-0.176198
54	-0.0491541	-0.0547467	-0.0605484	-0.0664631	-0.0722783	-0.0778365	-0.0829605	-0.0875052	-0.0914905	-0.0951129	-0.098379	-0.101322	-0.103846	-0.105899	-0.107505	-0.108601	-0.109079	-0.108851	-0.107914	-0.106286	-0.103936	-0.10089	-0.0972313	-0.0930831	-0.0885697	-0.0838399	-0.0791095	-0.0745731	-0.0703835	-0.0666591	-0.0634568	-0.060753	-0.0584859	-0.0566384	-0.0551248	-0.0538301	-0.0528177	-0.0522276	-0.0520992	-0.0523046	-0.0525709	-0.0526953	-0.0525291	-0.0519382	-0.0508301	-0.049156	-0.0468451	-0.0438423	-0.040101
55	-0.010204	-0.0158971	-0.021961	-0.0283028	-0.0347858	-0.0413422	-0.0479484	-0.0545722	-0.06118	-0.0676914	-0.0739522	-0.079808	-0.0851099	-0.0897629	-0.0939159	-0.0976768	-0.10112	-0.104304	-0.107179	-0.109599	-0.111434	-0.112619	-0.113215	-0.113358	-0.113209	-0.112921	-0.112627	-0.112406	-0.112369	-0.112656	-0.113286	-0.114225	-0.115414	-0.116777	-0.118204	-0.119603	-0.120875	-0.121957	-0.12282	-0.123452	-0.123864	-0.124088	-0.124182	-0.124184	-0.124162	-0.124105	-0.123956	-0.123705	-0.123284
56	0.00723182	0.00758622	0.00778419	0.00791903	0.00808878	0.00842138	0.00906024	0.0101224	0.011668	0.0137171	0.0162907	0.0193713	0.0228955	0.02679	0.0310381	0.0356573	0.0406556	0.0460114	0.0516959	0.0577032	0.0639767	0.070384	0.0768273	0.0832604	0.0895879	0.0956258	0.101289	0.106609	0.111562	0.116063	0.11999	0.123233	0.12579	0.127749	0.129178	0.130124	0.130589	0.130618	0.130294	0.129704	0.128955	0.12814	0.127305	0.126439	0.125448	0.124225	0.122799	0.121313	0.119933
57	0.0166334	0.00975636	0.0028272	-0.00414818	-0.01117	-0.0181052	-0.0248832	-0.0314454	-0.0376996	-0.0435481	-0.0489074	-0.053751	-0.0580774	-0.0618497	-0.0649849	-0.0673515	-0.0688597	-0.0694395	-0.0691497	-0.0680911	-0.0664094	-0.0643491	-0.062158	-0.0600062	-0.057986	-0.056216	-0.0549086	-0.0541621	-0.0540658	-0.0546891	-0.0560544	-0.0581925	-0.0610902	-0.064699	-0.0689879	-0.0739691	-0.0796404	-0.0860024	-0.0930653	-0.100882	-0.109414	-0.118573	-0.128209	-0.138209	-0.14845	-0.158869	-0.169425	-0.18002	-0.190497
58	-0.167603	-0.17331	-0.178244	-0.182441	-0.185818	-0.188254	-0.189708	-0.190216	-0.189829	-0.188609	-0.186596	-0.183796	-0.180201	-0.175805	-0.170716	-0.165082	-0.158967	-0.152451	-0.145621	-0.138611	-0.131646	-0.125049	-0.119065	-0.113852	-0.109532	-0.106126	-0.103585	-0.101894	-0.101023	-0.100885	-0.10141	-0.102543	-0.104219	-0.106304	-0.108792	-0.111738	-0.115136	-0.118967	-0.123157	-0.127556	-0.132137	-0.136954	-0.142021	-0.147253	-0.15252	-0.1576	-0.162247	-0.16625	-0.169444
59	-0.0472566	-0.0401305	-0.0326321	-0.0247832	-0.0166956	-0.00854995	-0.00052154	0.00726165	0.0146366	0.0214257	0.0274813	0.0327805	0.0373583	0.0411652	0.0439649	0.0455428	0.0459186	0.0452328	0.0436595	0.041391	0.0385834	0.0353006	0.0315834	0.0274203	0.0227659	0.0176437	0.0120693	0.00610004	-0.00019073	-0.00674698	-0.0134499	-0.0201988	-0.0269609	-0.0336595	-0.0402124	-0.0465645	-0.0526206	-0.058325	-0.0637535	-0.0689255	-0.0738214	-0.0783703	-0.082522	-0.0862468	-0.0895349	-0.0923074	-0.0944475	-0.0959186	-0.0967269
60	0.00751492	0.00413978	-0.00073274	-0.00696536	-0.0143967	-0.0228813	-0.0322858	-0.0424651	-0.0533235	-0.0648014	-0.0768053	-0.0891985	-0.101844	-0.114587	-0.127236	-0.139618	-0.151578	-0.162964	-0.173625	-0.183518	-0.192738	-0.201351	-0.209344	-0.216649	-0.223248	-0.229191	-0.234526	-0.239309	-0.243611	-0.247469	-0.250805	-0.25361	-0.255929	-0.257843	-0.259498	-0.261042	-0.262604	-0.264238	-0.265896	-0.267531	-0.269177	-0.270906	-0.272688	-0.274404	-0.275924	-0.277121	-0.277939	-0.278406	-0.278535
61	-0.0751114	-0.0724361	-0.0700732	-0.0680788	-0.0664877	-0.0653665	-0.0648335	-0.0649356	-0.0656853	-0.0670435	-0.06892	-0.0711549	-0.073672	-0.076478	-0.0795761	-0.083037	-0.0869451	-0.0912688	-0.0959252	-0.100798	-0.105697	-0.110523	-0.115188	-0.119573	-0.123581	-0.127108	-0.130052	-0.132418	-0.134299	-0.13561	-0.13621	-0.13606	-0.135169	-0.133494	-0.130973	-0.127638	-0.123684	-0.119282	-0.114533	-0.109405	-0.103839	-0.0978755	-0.0916173	-0.0852136	-0.0788274	-0.0725559	-0.066416	-0.0604694	-0.0548703
62	0.0328704	0.0349099	0.0358826	0.0357914	0.0346567	0.0325337	0.0295186	0.0257007	0.0212085	0.0162248	0.0109754	0.00567604	0.00053482	-0.00425637	-0.00853998	-0.0121712	-0.0150694	-0.0171629	-0.018374	-0.0186927	-0.0181909	-0.0169716	-0.0151762	-0.0129674	-0.0104954	-0.00786275	-0.00502821	-0.00192394	0.00142796	0.00493999	0.00861189	0.0125191	0.0165979	0.0206411	0.0243749	0.0274856	0.029639	0.0305502	0.0300118	0.027995	0.0246468	0.0200846	0.0143761	0.00758957	-0.0001439	-0.0086673	-0.0178242	-0.0274784	-0.037494
63	-0.0610148	-0.0579159	-0.0550358	-0.0525663	-0.0507128	-0.0496986	-0.0497137	-0.0508011	-0.052957	-0.0560878	-0.0600501	-0.0647014	-0.0698252	-0.0752641	-0.0809745	-0.0869057	-0.0930415	-0.0993411	-0.105691	-0.111976	-0.118134	-0.124037	-0.129534	-0.134532	-0.138915	-0.142542	-0.145246	-0.146818	-0.147023	-0.14564	-0.142537	-0.137722	-0.131332	-0.123615	-0.114782	-0.104932	-0.0942069	-0.0827108	-0.0704953	-0.057613	-0.0441658	-0.0303158	-0.0162521	-0.00225034	0.0113863	0.0243749	0.0365224	0.0476914	0.0577579
64	0.200253	0.19685	0.193377	0.189887	0.186499	0.183368	0.180566	0.178105	0.176019	0.174339	0.173106	0.172303	0.171894	0.171894	0.172292	0.173063	0.174188	0.175688	0.17759	0.179807	0.182181	0.184558	0.186829	0.188859	0.190502	0.191729	0.192579	0.193097	0.193152	0.192489	0.190896	0.188232	0.184383	0.179308	0.173115	0.166023	0.15825	0.149987	0.141457	0.1329	0.124543	0.116599	0.109277	0.102691	0.0968217	0.0917554	0.0876854	0.0847376	0.0829619
65	0.00840425	0.00550127	0.00273281	0.00014698	-0.00223856	-0.00440929	-0.00632092	-0.00796014	-0.00941423	-0.0108022	-0.0121276	-0.0133207	-0.0142864	-0.0148615	-0.0149389	-0.0144354	-0.0133131	-0.0116417	-0.00950888	-0.00695703	-0.00406298	-0.00083122	0.00295755	0.00744372	0.0125934	0.0182051	0.0240684	0.0300941	0.0361738	0.0423179	0.048457	0.0543161	0.0596219	0.0641796	0.067851	0.0706201	0.0724819	0.0734331	0.0734707	0.0725721	0.0707066	0.0678402	0.0639664	0.0591678	0.053617	0.0475219	0.0409887	0.0340021	0.026506
66	0.0193588	0.0302637	0.0400908	0.0486423	0.0557153	0.0611386	0.0646765	0.0661617	0.0655289	0.0626296	0.0574659	0.0501772	0.0409896	0.0302416	0.0183487	0.00567793	-0.00747748	-0.0208783	-0.034236	-0.0471938	-0.0593707	-0.0704037	-0.0799595	-0.0877239	-0.0933683	-0.0965199	-0.0970826	-0.0950749	-0.0905966	-0.0837752	-0.0747851	-0.0638014	-0.0509853	-0.0365099	-0.0206355	-0.00367712	0.0140837	0.0323029	0.0506188	0.0687362	0.0864593	0.103609	0.119982	0.135349	0.149479	0.162142	0.173084	0.182194	0.18952
67	0.0238185	0.0289196	0.0328158	0.0355293	0.037105	0.0376255	0.0371658	0.035748	0.0334478	0.0303598	0.026663	0.0224779	0.0178884	0.0130628	0.00814613	0.00325801	-0.00148827	-0.00599633	-0.0101655	-0.0139214	-0.017212	-0.0199702	-0.0220468	-0.0233151	-0.0237016	-0.0230891	-0.0213716	-0.0184608	-0.0142672	-0.00888169	-0.00246054	0.00493086	0.0131149	0.0218264	0.0308714	0.0401446	0.0496229	0.0592003	0.0685632	0.077499	0.0859461	0.0938381	0.101116	0.107629	0.113237	0.117825	0.121282	0.123628	0.124956
68	0.114389	0.113389	0.111022	0.107486	0.103001	0.0977369	0.0918022	0.0852673	0.0781132	0.0703793	0.0623152	0.0543179	0.0468329	0.0401961	0.0345864	0.0300799	0.0266882	0.0243985	0.0232288	0.0233241	0.0248745	0.0280234	0.0328096	0.0392293	0.0471948	0.0565293	0.0669173	0.0781916	0.0901987	0.102715	0.115534	0.128511	0.141477	0.154186	0.166432	0.178014	0.188798	0.198622	0.207315	0.214696	0.220604	0.22497	0.227724	0.22882	0.228318	0.226352	0.223044	0.21847	0.21269
69	0.0971641	0.0901996	0.0828475	0.0753196	0.067819	0.0606092	0.0538414	0.0476585	0.0421511	0.0373202	0.0331543	0.0297542	0.0272805	0.0259389	0.0259167	0.0272821	0.0300157	0.0340708	0.0393735	0.0457908	0.0531367	0.0613019	0.0702271	0.079798	0.0897969	0.0999644	0.110115	0.120146	0.129972	0.139487	0.148498	0.156754	0.164044	0.170241	0.175252	0.178988	0.181383	0.182404	0.182082	0.180505	0.177797	0.17395	0.168925	0.162648	0.155217	0.146798	0.137594	0.12785	0.117841
70	-0.148231	-0.141041	-0.134426	-0.128494	-0.12325	-0.11877	-0.115153	-0.112378	-0.11037	-0.109013	-0.108099	-0.107403	-0.106748	-0.105953	-0.104809	-0.103223	-0.10119	-0.0987324	-0.0958644	-0.0925416	-0.0886722	-0.0842758	-0.0794645	-0.0742856	-0.0687964	-0.0630324	-0.0568985	-0.0502852	-0.0431586	-0.0355446	-0.0274159	-0.0187861	-0.0097287	-0.00027657	0.00950655	0.0195458	0.0298038	0.0401874	0.0506125	0.0609816	0.0711231	0.0807737	0.0896625	0.0975162	0.104178	0.109551	0.113545	0.116201	0.117584
71	0.147173	0.153138	0.159457	0.165851	0.171976	0.177599	0.182572	0.186768	0.190017	0.192126	0.192943	0.192344	0.190228	0.186598	0.181563	0.175351	0.168135	0.160012	0.15106	0.141372	0.131016	0.120122	0.108829	0.0972944	0.0857171	0.0742753	0.0631161	0.0524052	0.0422777	0.0328576	0.0242961	0.0167499	0.0102824	0.00490136	0.00065166	-0.0024272	-0.00439593	-0.00539646	-0.00554464	-0.00487533	-0.00344321	-0.00121964	0.00177284	0.00549783	0.00988096	0.0148169	0.0201589	0.0257301	0.0313705
72	0.0702307	0.0608341	0.051917	0.0435345	0.035799	0.0288166	0.0226158	0.0173234	0.013041	0.00976268	0.00737475	0.00577825	0.00488332	0.00460893	0.0048522	0.00541634	0.00600159	0.00632619	0.00626872	0.00581792	0.00482595	0.00307897	0.00042466	-0.0032115	-0.00791754	-0.0138213	-0.0210104	-0.0295389	-0.039331	-0.0502601	-0.0622221	-0.0750292	-0.0884436	-0.102277	-0.116288	-0.13021	-0.14374	-0.156673	-0.16886	-0.180206	-0.190582	-0.199819	-0.207724	-0.214092	-0.218737	-0.221531	-0.222476	-0.221612	-0.218917
73	-0.0499952	-0.0466179	-0.0428232	-0.0386704	-0.0341312	-0.0292137	-0.0239863	-0.018567	-0.0130886	-0.00770646	-0.00254514	0.00233122	0.00692275	0.0112344	0.015236	0.0188726	0.0220816	0.0248131	0.0270104	0.0286241	0.0296486	0.0300887	0.0299364	0.0291936	0.0278304	0.0258287	0.0232479	0.0202232	0.0168502	0.013101	0.00895254	0.00447499	-0.00018938	-0.0048949	-0.00950542	-0.0139145	-0.018076	-0.0219754	-0.0255897	-0.0289214	-0.0319694	-0.0346675	-0.0369548	-0.0388091	-0.0402656	-0.0414563	-0.0425828	-0.0438243	-0.0452964
74	-0.170665	-0.163534	-0.155917	-0.147924	-0.139586	-0.131007	-0.122352	-0.113819	-0.105635	-0.0980108	-0.0911185	-0.0850838	-0.0800303	-0.0760497	-0.0732886	-0.0718392	-0.0716883	-0.0728033	-0.0751393	-0.0785657	-0.0829219	-0.0880447	-0.093759	-0.0999257	-0.106439	-0.113192	-0.120023	-0.126742	-0.133198	-0.139197	-0.144544	-0.149095	-0.152711	-0.15526	-0.15666	-0.156785	-0.155511	-0.152773	-0.14856	-0.142944	-0.136035	-0.12801	-0.119143	-0.109721	-0.10002	-0.0902384	-0.0804959	-0.0708304	-0.061301
75	0.0705115	0.0750758	0.0783151	0.0802689	0.0809661	0.0804484	0.078795	0.0761773	0.0728444	0.0689632	0.0646223	0.0598484	0.0546263	0.0489587	0.0429738	0.0368882	0.0309351	0.0252476	0.0199581	0.0152072	0.0111012	0.00769302	0.00497617	0.00287119	0.0014103	0.00067651	0.00075229	0.00170596	0.00348919	0.00595661	0.00891375	0.0122737	0.015969	0.0199002	0.0239918	0.0281975	0.0325071	0.0368507	0.0410812	0.0450444	0.048639	0.0518269	0.0545778	0.056931	0.0588929	0.060402	0.0614627	0.0621504	0.062492
76	-0.161369	-0.168916	-0.176743	-0.184859	-0.193262	-0.201835	-0.210432	-0.218895	-0.227087	-0.234869	-0.242067	-0.24852	-0.254085	-0.258715	-0.262463	-0.265345	-0.267355	-0.268422	-0.26848	-0.267508	-0.265588	-0.262862	-0.259401	-0.255218	-0.250399	-0.245151	-0.239707	-0.234232	-0.228684	-0.223127	-0.217708	-0.212471	-0.207415	-0.202489	-0.197654	-0.192793	-0.187721	-0.182284	-0.176458	-0.170309	-0.163989	-0.15773	-0.151795	-0.146254	-0.141134	-0.136515	-0.132459	-0.128954	-0.125902
77	-0.0405935	-0.0375475	-0.0349554	-0.0329132	-0.0315421	-0.0309501	-0.0311927	-0.0322371	-0.0340382	-0.0365333	-0.0396005	-0.043133	-0.0470314	-0.0511779	-0.0554311	-0.0596935	-0.0639297	-0.068118	-0.0721974	-0.0760618	-0.0795694	-0.0826579	-0.085292	-0.0874401	-0.0890873	-0.0902031	-0.0907976	-0.0909156	-0.0906343	-0.0900149	-0.0890628	-0.0877546	-0.0860365	-0.0838601	-0.0811935	-0.0780548	-0.074509	-0.0705949	-0.0663625	-0.0619122	-0.0574777	-0.0532662	-0.0494861	-0.046307	-0.0437602	-0.041753	-0.0401347	-0.0388657	-0.0380223
78	-0.138296	-0.135109	-0.129832	-0.122629	-0.113772	-0.103692	-0.0926466	-0.0809028	-0.0685883	-0.0559165	-0.0431207	-0.0304022	-0.0178995	-0.00585312	0.00551757	0.016039	0.0255402	0.0338865	0.0409477	0.046542	0.0506236	0.053191	0.0543583	0.0543401	0.0533093	0.0515274	0.0492156	0.0464935	0.0435561	0.0406736	0.0380527	0.0359615	0.0346593	0.0343393	0.035073	0.0368619	0.0397301	0.0437453	0.0489347	0.0553009	0.0627861	0.0712744	0.0805629	0.0906028	0.101291	0.112483	0.123986	0.135645	0.147274
79	0.021011	0.0305967	0.0406652	0.0510439	0.0615188	0.0719463	0.0822183	0.0922086	0.101784	0.110763	0.118964	0.126333	0.132818	0.138304	0.142679	0.145809	0.147598	0.147959	0.146998	0.145048	0.142363	0.139062	0.135204	0.130892	0.126298	0.121538	0.116733	0.111907	0.107018	0.101976	0.0967229	0.0913304	0.0859201	0.0806545	0.0757592	0.0715002	0.0680855	0.0656355	0.0641771	0.063586	0.0637599	0.0646901	0.0664256	0.0690406	0.0725298	0.0768197	0.0817602	0.0871107	0.0927022
80	0.166946	0.17065	0.175184	0.180336	0.185793	0.191281	0.196606	0.201606	0.206144	0.210123	0.213441	0.216045	0.217808	0.218479	0.21787	0.215911	0.212654	0.208194	0.202555	0.195796	0.188061	0.17943	0.170009	0.159876	0.14914	0.137908	0.126309	0.114546	0.102889	0.0916236	0.0810321	0.0714057	0.0630377	0.0561721	0.0509549	0.0475177	0.0458671	0.0459394	0.047691	0.0510409	0.0558394	0.0619086	0.069016	0.0768987	0.0852529	0.0938311	0.102478	0.111064	0.119462
81	-0.0160923	-0.0134292	-0.0116522	-0.0107701	-0.010731	-0.0113877	-0.0125877	-0.0142148	-0.0161809	-0.0184416	-0.0210446	-0.02396	-0.0270444	-0.0302389	-0.0336138	-0.037237	-0.0411118	-0.0451954	-0.0493834	-0.0535685	-0.0576786	-0.0616879	-0.0655969	-0.0693753	-0.0729222	-0.0760509	-0.0786035	-0.0805544	-0.0819753	-0.08299	-0.0836758	-0.0839837	-0.0839085	-0.0834751	-0.0826491	-0.081403	-0.0797208	-0.077559	-0.0748845	-0.0717169	-0.068076	-0.0638849	-0.059056	-0.0535489	-0.0474463	-0.0409637	-0.0342602	-0.0273053	-0.0199778
82	0.054615	0.0527679	0.0509104	0.0491427	0.0475987	0.0464584	0.0459086	0.0460293	0.0468034	0.0483229	0.0507832	0.0544779	0.0596513	0.0664417	0.0748706	0.0848497	0.0961697	0.108536	0.121706	0.135432	0.149412	0.163472	0.177526	0.191374	0.204691	0.217176	0.228643	0.23903	0.248296	0.256282	0.262802	0.267708	0.2708	0.271876	0.270759	0.267366	0.26168	0.253759	0.243834	0.232221	0.219101	0.204634	0.188925	0.17211	0.154348	0.135806	0.116768	0.0975783	0.078461
83	-0.0584919	-0.0579516	-0.0574455	-0.0570433	-0.0568303	-0.0569144	-0.0573807	-0.0582581	-0.059459	-0.0608433	-0.0622705	-0.0636412	-0.0648091	-0.0657252	-0.066402	-0.0667839	-0.0668467	-0.0665895	-0.0659704	-0.0649371	-0.063437	-0.0613716	-0.0586692	-0.0553975	-0.0517169	-0.0477972	-0.0438128	-0.0398719	-0.0360446	-0.0324494	-0.0292517	-0.0266134	-0.0246524	-0.0234501	-0.0230371	-0.0234192	-0.024522	-0.0262991	-0.0286784	-0.0316231	-0.0350985	-0.0390385	-0.0433235	-0.0479111	-0.0527873	-0.0579479	-0.0633295	-0.0688082	-0.0742398
84	0.0553096	0.051952	0.0487684	0.0458088	0.0430684	0.0406296	0.038604	0.0370841	0.036085	0.0355743	0.0355068	0.0358075	0.0363487	0.0370627	0.0379038	0.0388324	0.0397394	0.0404957	0.0410367	0.0413294	0.0413375	0.0409357	0.0400275	0.0386543	0.0369471	0.0350238	0.0329747	0.0309452	0.0290121	0.0272128	0.0255543	0.0240948	0.0228443	0.0217703	0.0209542	0.0205125	0.0204798	0.020859	0.0216244	0.0228253	0.0244722	0.0265246	0.028862	0.0314104	0.0340391	0.0366114	0.0391193	0.0415902	0.0440947
85	-0.0449122	-0.0514299	-0.0566185	-0.0605154	-0.0632531	-0.0650628	-0.0660443	-0.0662668	-0.0657537	-0.0646102	-0.0629671	-0.0610103	-0.0589466	-0.0570037	-0.0554108	-0.0544266	-0.05426	-0.055016	-0.0567366	-0.0594263	-0.0630627	-0.067571	-0.0728268	-0.0787279	-0.0852177	-0.0922244	-0.0996578	-0.1074	-0.115306	-0.123167	-0.130751	-0.137779	-0.144015	-0.149191	-0.153097	-0.155574	-0.156554	-0.156036	-0.154005	-0.150405	-0.145194	-0.138235	-0.129617	-0.119304	-0.107318	-0.0937949	-0.0789469	-0.0630013	-0.0462615
86	-0.118458	-0.116448	-0.114821	-0.113589	-0.112795	-0.112524	-0.112789	-0.11358	-0.114858	-0.116512	-0.118515	-0.120857	-0.123524	-0.126499	-0.129878	-0.133741	-0.138098	-0.14287	-0.147859	-0.152851	-0.157682	-0.162183	-0.166198	-0.169569	-0.172164	-0.173862	-0.174653	-0.174599	-0.173761	-0.172181	-0.16987	-0.16679	-0.162873	-0.158091	-0.152509	-0.146261	-0.139407	-0.131967	-0.123925	-0.115274	-0.106115	-0.0966334	-0.0870291	-0.0775246	-0.0683551	-0.0596943	-0.0516744	-0.044435	-0.0381136
87	0.0120369	0.0149177	0.017979	0.021191	0.0245024	0.0277719	0.0308344	0.0334853	0.0354838	0.0366869	0.0370932	0.0367082	0.0354916	0.0334193	0.0305389	0.0269417	0.0227244	0.0180247	0.012984	0.00771145	0.00233546	-0.00304485	-0.00838797	-0.0136699	-0.0188388	-0.0237641	-0.0282277	-0.0319498	-0.0346874	-0.0362666	-0.036597	-0.0355948	-0.0332288	-0.0295182	-0.0244693	-0.0181611	-0.0106863	-0.00214894	0.00731284	0.0175733	0.0285276	0.0400686	0.0520742	0.0644054	0.0768772	0.0892778	0.101416	0.113137	0.124172
88	-0.109249	-0.109296	-0.108408	-0.106616	-0.103889	-0.100244	-0.0957275	-0.0904263	-0.0844945	-0.0780828	-0.071256	-0.0640404	-0.0565558	-0.048872	-0.0411022	-0.0335056	-0.0263213	-0.0197184	-0.0138105	-0.00867701	-0.00443174	-0.0012382	0.00080292	0.00164105	0.00128506	-0.00023542	-0.00291471	-0.00677751	-0.0118297	-0.0180912	-0.0255575	-0.0341929	-0.0439362	-0.0546936	-0.0663094	-0.0785535	-0.0912375	-0.104237	-0.117357	-0.130341	-0.142833	-0.154579	-0.165409	-0.175149	-0.183639	-0.190669	-0.19605	-0.199762	-0.201837
89	-0.018826	-0.00511027	0.00891816	0.0229143	0.0365932	0.0497677	0.0623442	0.0742684	0.0854193	0.0956705	0.104901	0.112938	0.11958	0.124679	0.128142	0.129939	0.13009	0.128579	0.125437	0.12079	0.114826	0.107724	0.0996938	0.0910625	0.082101	0.0729631	0.0638189	0.054692	0.0456143	0.0367658	0.0284139	0.0207464	0.0139797	0.00833214	0.00385431	0.00048496	-0.00189983	-0.00336402	-0.00390121	-0.00353971	-0.00225666	6.755e-05	0.00339844	0.00748441	0.0119618	0.0165395	0.021015	0.0253511	0.0295096
90	0.129779	0.13388	0.136985	0.139107	0.14029	0.140577	0.140039	0.138794	0.137008	0.134856	0.132492	0.130001	0.127456	0.124979	0.122719	0.120833	0.119543	0.119165	0.119944	0.121944	0.125068	0.129194	0.134276	0.140333	0.147459	0.155793	0.165322	0.175958	0.187635	0.200103	0.213035	0.226166	0.239294	0.252233	0.264817	0.276871	0.288141	0.298317	0.307279	0.314989	0.321348	0.326184	0.329254	0.330378	0.329415	0.326258	0.320964	0.313747	0.304853
91	-0.11866	-0.121454	-0.123363	-0.124386	-0.124527	-0.123808	-0.122295	-0.120012	-0.116975	-0.113237	-0.108877	-0.103987	-0.0986758	-0.0930934	-0.0873582	-0.081555	-0.075663	-0.0695932	-0.0632544	-0.0566125	-0.0497196	-0.0426477	-0.0355209	-0.028423	-0.0213981	-0.0144857	-0.00778839	-0.0013906	0.00463321	0.0103042	0.0156758	0.0207322	0.0253931	0.029597	0.0333522	0.0366332	0.0394394	0.0417581	0.0436306	0.0451697	0.0464706	0.0476193	0.0486603	0.0495563	0.0503106	0.0509468	0.0514338	0.0517917	0.0521102
92	0.037689	0.0415683	0.0456754	0.0498474	0.0539051	0.0577572	0.0613532	0.0646293	0.0675469	0.0701134	0.0723344	0.0742011	0.0757	0.0767537	0.0772145	0.0770425	0.0761911	0.074626	0.0723368	0.0693147	0.0655879	0.0611909	0.0562091	0.0507541	0.0449734	0.039036	0.0331218	0.0274123	0.0219757	0.0168269	0.0119965	0.00747716	0.00325366	-0.00070529	-0.00449245	-0.00817326	-0.0117439	-0.0151394	-0.0181829	-0.0206984	-0.0225893	-0.0238227	-0.0243482	-0.0241865	-0.0234181	-0.0221274	-0.0202834	-0.0178031	-0.0146962
93	-0.0089205	-0.00790035	-0.00676413	-0.00542339	-0.00385875	-0.0021068	-0.00020033	0.00183912	0.00400852	0.00627785	0.00863111	0.0110105	0.0133288	0.0155014	0.0175123	0.0194028	0.0212018	0.0228609	0.0242856	0.0253576	0.0260669	0.026475	0.0266367	0.02658	0.0263151	0.025838	0.0251185	0.0241561	0.0229351	0.021369	0.0193046	0.0167067	0.0135805	0.0100003	0.00604566	0.00178975	-0.00267977	-0.00733576	-0.0121923	-0.0172164	-0.0223289	-0.027454	-0.0325319	-0.0375208	-0.0424093	-0.0471689	-0.0517508	-0.0561363	-0.0603687
94	-0.0552555	-0.0548949	-0.0548027	-0.0550003	-0.0553817	-0.0559016	-0.0566283	-0.0576418	-0.0589327	-0.0604497	-0.0621775	-0.0640655	-0.0660242	-0.0679456	-0.069787	-0.0715118	-0.0730747	-0.0743906	-0.0753886	-0.0760377	-0.0763441	-0.0762666	-0.0757897	-0.0748755	-0.073469	-0.0715258	-0.0690164	-0.065901	-0.0621309	-0.0576303	-0.0523671	-0.0463134	-0.0393951	-0.0314293	-0.0222748	-0.0120569	-0.00107367	0.0104623	0.0223615	0.0344182	0.0464922	0.0584616	0.0701066	0.0811686	0.0915328	0.101107	0.109774	0.117352	0.123809
95	-0.139606	-0.143075	-0.146223	-0.148901	-0.150995	-0.152405	-0.153137	-0.153309	-0.15298	-0.152187	-0.150932	-0.149167	-0.146869	-0.144069	-0.140822	-0.137201	-0.133271	-0.12916	-0.125038	-0.121038	-0.117302	-0.113908	-0.110934	-0.108473	-0.106591	-0.105299	-0.10457	-0.104355	-0.104593	-0.105268	-0.106477	-0.108425	-0.111249	-0.115011	-0.119712	-0.125264	-0.131549	-0.138488	-0.14597	-0.153785	-0.161688	-0.169492	-0.177046	-0.184177	-0.190738	-0.196669	-0.20184	-0.206124	-0.209452
96	-0.00828927	-0.0107706	-0.0134763	-0.0164045	-0.0194319	-0.0224003	-0.0251762	-0.0277322	-0.0301208	-0.0322918	-0.034244	-0.0359934	-0.0375253	-0.0388384	-0.0399036	-0.0405944	-0.0407392	-0.0402498	-0.0391364	-0.0373988	-0.0350285	-0.0320022	-0.0283862	-0.0241915	-0.0193694	-0.0139254	-0.00785508	-0.00115172	0.00619282	0.0141218	0.0225758	0.0314433	0.040552	0.0497697	0.0588861	0.0677876	0.0763844	0.0845749	0.0922853	0.0996174	0.106632	0.113322	0.11958	0.125231	0.1301	0.134192	0.137613	0.140452	0.14282
97	-0.0348158	-0.0346574	-0.0340142	-0.0327433	-0.0306983	-0.0277362	-0.0238103	-0.0190686	-0.0136668	-0.00770318	-0.0012298	0.00579501	0.0133694	0.0213907	0.0296667	0.0379497	0.0459936	0.0536277	0.0607543	0.0673273	0.0732819	0.0785855	0.0832468	0.0872746	0.090635	0.0932923	0.0952144	0.096359	0.0966938	0.0962391	0.0950599	0.0932331	0.0908685	0.0881478	0.0853169	0.0825275	0.0798623	0.0774481	0.0753766	0.0736888	0.0723968	0.0715132	0.0710654	0.0711085	0.0716649	0.0727655	0.0744745	0.0768395	0.0798715
98	0.055528	0.0583225	0.0600246	0.0605884	0.0600764	0.0585409	0.0560705	0.052663	0.0482764	0.0429335	0.0367375	0.0298249	0.0223232	0.0144024	0.00624521	-0.00201636	-0.010338	-0.018781	-0.0274137	-0.0361666	-0.0448742	-0.0533121	-0.0612869	-0.0687295	-0.0756215	-0.0818388	-0.087304	-0.092032	-0.0961464	-0.0997457	-0.102829	-0.105329	-0.107168	-0.10835	-0.108968	-0.10923	-0.10928	-0.109217	-0.109102	-0.108926	-0.108662	-0.108307	-0.107842	-0.107183	-0.106287	-0.105194	-0.103855	-0.102223	-0.100332
99	-0.00205508	0.00023295	0.00199158	0.003068	0.00337453	0.00299217	0.00207492	0.00076065	-0.00089164	-0.00291064	-0.00534719	-0.00825139	-0.0115719	-0.0152053	-0.019113	-0.023254	-0.0275947	-0.0320881	-0.03665	-0.0412054	-0.0456758	-0.0499772	-0.0539941	-0.0576708	-0.0609884	-0.063957	-0.0666275	-0.0690812	-0.07135	-0.0734655	-0.0755284	-0.0776256	-0.0797772	-0.0819683	-0.0842182	-0.0865581	-0.0889475	-0.091445	-0.0940867	-0.0968451	-0.0996555	-0.102447	-0.105142	-0.107686	-0.11007	-0.112255	-0.114143	-0.115549	-0.116377
100	-0.0485612	-0.046524	-0.0435074	-0.0394338	-0.0342946	-0.0282333	-0.0214328	-0.0140964	-0.00639837	0.00151865	0.00950491	0.0174807	0.0253653	0.0330309	0.0402725	0.0468646	0.0526342	0.0573751	0.0608654	0.0629202	0.0634703	0.062691	0.0607969	0.0579639	0.0542863	0.0496583	0.0439974	0.0374116	0.0300239	0.0219363	0.0133097	0.00438147	-0.00463288	-0.0135919	-0.0223345	-0.0306946	-0.0384502	-0.0454231	-0.051494	-0.0565647	-0.0605754	-0.0635797	-0.0657092	-0.0671054	-0.0678833	-0.0681039	-0.0678481	-0.0672322	-0.0663138
average	0.00042384	0.00043042	0.00036011	0.00021769	7.44e-06	-0.00026606	-0.00059784	-0.00098114	-0.00140855	-0.00187619	-0.00237376	-0.00288419	-0.00338894	-0.00387065	-0.00431545	-0.00471529	-0.00506539	-0.00536344	-0.00560284	-0.00577323	-0.00587132	-0.00589949	-0.00585564	-0.00573693	-0.00554212	-0.00527148	-0.00493051	-0.00452787	-0.00407833	-0.00359848	-0.00310578	-0.00261439	-0.00213809	-0.00168368	-0.00125278	-0.00084786	-0.00047734	-0.00015029	0.00012882	0.00036536	0.00056878	0.00074566	0.00089083	0.00099981	0.00106968	0.00110164	0.00110083	0.00107197	0.00101844
k	parallel Rz from S1
index/time	0.5	1	1.5	2	2.5	3	3.5	4	4.5	5	5.5	6	6.5	7	7.5	8	8.5	9	9.5	10	10.5	11	11.5	12	12.5	13	13.5	14	14.5	15	15.5	16	16.5	17	17.5	18	18.5	19	19.5	20	20.5	21	21.5	22	22.5	23	23.5	24	24.5
1	3.50951	3.50488	3.50038	3.49612	3.49223	3.48879	3.48593	3.48371	3.48223	3.48145	3.48135	3.48186	3.48288	3.48436	3.48624	3.48851	3.4911	3.49392	3.49693	3.50014	3.50358	3.50733	3.51145	3.51605	3.52121	3.52704	3.5336	3.54096	3.54914	3.55806	3.56751	3.57716	3.58661	3.59548	3.60349	3.61046	3.61634	3.6211	3.62474	3.62725	3.62866	3.62903	3.6285	3.62724	3.62546	3.62336	3.62108	3.61879	3.61668
2	3.99711	4.00082	4.00418	4.00719	4.00989	4.01232	4.0145	4.01644	4.01817	4.01968	4.02105	4.02237	4.02377	4.02528	4.02684	4.02834	4.02963	4.03054	4.03085	4.03036	4.02893	4.02647	4.02293	4.0183	4.01268	4.00618	3.99895	3.99118	3.98308	3.9749	3.9669	3.95941	3.9528	3.94741	3.94354	3.94132	3.94072	3.94158	3.94371	3.94685	3.95073	3.95508	3.95954	3.96382	3.96777	3.97131	3.97443	3.97716	3.97957
3	3.5791	3.5797	3.57977	3.57939	3.57865	3.57777	3.57694	3.57629	3.57616	3.57673	3.57819	3.5806	3.584	3.58835	3.59361	3.59966	3.60637	3.61357	3.62105	3.62859	3.63599	3.64309	3.64981	3.65609	3.66193	3.66737	3.67247	3.6773	3.68195	3.68653	3.69112	3.69583	3.7007	3.70575	3.71095	3.7162	3.7213	3.72604	3.73022	3.73356	3.73593	3.73718	3.73725	3.73615	3.73407	3.73116	3.7277	3.72391	3.72001
4	3.45361	3.45653	3.46081	3.46635	3.47296	3.48054	3.48897	3.49816	3.50786	3.51793	3.52825	3.53874	3.5493	3.55982	3.57019	3.58038	3.59043	3.6004	3.61032	3.62022	3.63021	3.6404	3.65085	3.66147	3.67211	3.68259	3.69277	3.70253	3.71171	3.72018	3.72785	3.73471	3.74083	3.74626	3.751	3.75494	3.75797	3.76007	3.76139	3.76214	3.76264	3.76316	3.76397	3.76523	3.76692	3.76892	3.77111	3.77336	3.77556
5	3.82163	3.82425	3.82564	3.82585	3.82497	3.82316	3.82051	3.81706	3.81278	3.80766	3.80169	3.79482	3.78707	3.77852	3.76931	3.75959	3.74951	3.73928	3.72914	3.71926	3.70984	3.70105	3.69307	3.68608	3.68021	3.67557	3.67221	3.67008	3.66906	3.66906	3.66994	3.67155	3.67377	3.67644	3.67944	3.68271	3.68624	3.69	3.69388	3.69773	3.70155	3.70513	3.70838	3.71105	3.71306	3.71434	3.71489	3.71475	3.71408
6	4.02713	4.03194	4.03722	4.04303	4.04932	4.05592	4.0626	4.06916	4.07541	4.08121	4.08644	4.09092	4.0945	4.09701	4.09846	4.09892	4.09861	4.09766	4.09624	4.09458	4.09294	4.09159	4.09072	4.09051	4.09111	4.09264	4.0951	4.09834	4.10214	4.10638	4.11101	4.11599	4.1212	4.12651	4.1318	4.13699	4.14204	4.14695	4.15173	4.15644	4.16109	4.16552	4.1696	4.17333	4.17676	4.17992	4.18279	4.18535	4.18759
7	4.1177	4.11832	4.11899	4.11978	4.12065	4.12153	4.1223	4.1229	4.12323	4.12322	4.12274	4.12188	4.12075	4.11958	4.11851	4.11769	4.11729	4.11744	4.11825	4.1198	4.12215	4.12532	4.12923	4.13369	4.13847	4.14332	4.14802	4.15241	4.15629	4.15952	4.16195	4.16348	4.16403	4.1636	4.16221	4.15991	4.15677	4.15283	4.14817	4.14287	4.13702	4.13065	4.12376	4.1164	4.10863	4.1005	4.09202	4.08318	4.07403
8	3.72529	3.73114	3.73799	3.74565	3.75377	3.762	3.77004	3.77767	3.78465	3.79085	3.79627	3.80107	3.8053	3.80908	3.81247	3.81557	3.81846	3.82124	3.82397	3.82678	3.82984	3.83325	3.83705	3.84115	3.84547	3.84985	3.85408	3.85798	3.86138	3.86423	3.86654	3.86834	3.86966	3.87058	3.87116	3.87147	3.87161	3.8716	3.87147	3.87127	3.87108	3.87096	3.87097	3.87109	3.87125	3.87137	3.8713	3.87089	3.87004
9	3.76337	3.76557	3.76873	3.77273	3.77736	3.78217	3.78691	3.7914	3.79557	3.79941	3.80297	3.80628	3.80939	3.81235	3.81526	3.81824	3.8214	3.82495	3.82911	3.83413	3.84023	3.84747	3.85576	3.86478	3.87408	3.88326	3.89197	3.89998	3.90713	3.91337	3.9187	3.92316	3.92678	3.92962	3.93179	3.93346	3.93482	3.93613	3.93764	3.9396	3.94223	3.9456	3.94962	3.95411	3.9588	3.96346	3.96783	3.97168	3.97485
10	3.8722	3.87207	3.87218	3.87259	3.87341	3.87483	3.87702	3.88011	3.88415	3.88917	3.89508	3.90174	3.90889	3.91631	3.92377	3.93111	3.93815	3.94477	3.95089	3.95649	3.96163	3.96642	3.97096	3.97533	3.97966	3.98413	3.98892	3.99415	3.99983	4.00581	4.01191	4.01793	4.02371	4.0291	4.03393	4.0381	4.04157	4.04436	4.04646	4.04787	4.04857	4.04873	4.04845	4.04789	4.04729	4.04692	4.047	4.04764	4.04883
11	4.14073	4.13173	4.12276	4.1143	4.10671	4.10028	4.09518	4.09146	4.08903	4.08764	4.08707	4.08704	4.08724	4.08754	4.08781	4.08797	4.0879	4.08751	4.08677	4.08572	4.08441	4.08303	4.08186	4.08122	4.08149	4.08297	4.08589	4.09033	4.09621	4.10343	4.11175	4.12089	4.1305	4.14022	4.14965	4.15844	4.16633	4.17305	4.17845	4.18247	4.1851	4.18636	4.18629	4.18496	4.18258	4.17969	4.17683	4.1745	4.17278
12	3.25306	3.25116	3.25087	3.25235	3.25549	3.26002	3.26562	3.27204	3.27904	3.28633	3.29361	3.30061	3.30705	3.3129	3.31811	3.32267	3.32662	3.33008	3.3332	3.33618	3.33928	3.34275	3.34676	3.35139	3.35664	3.36244	3.36864	3.37508	3.38159	3.38804	3.39433	3.40038	3.40615	3.41155	3.41655	3.4211	3.42519	3.42884	3.43217	3.43535	3.43861	3.44214	3.44622	3.45109	3.45689	3.4637	3.47139	3.4799	3.48889
13	3.70167	3.70137	3.70113	3.701	3.70104	3.70128	3.7018	3.70274	3.70426	3.70656	3.70984	3.7142	3.71956	3.72554	3.73179	3.73773	3.7429	3.74696	3.7497	3.751	3.75078	3.74903	3.74576	3.74113	3.73532	3.7286	3.72126	3.71363	3.70608	3.69891	3.69238	3.68677	3.68234	3.67915	3.67707	3.67571	3.67458	3.67327	3.67148	3.66896	3.66554	3.66108	3.65561	3.64918	3.64185	3.63371	3.62483	3.61539	3.60561
14	3.70257	3.7025	3.70195	3.70116	3.70029	3.69955	3.69906	3.6989	3.69919	3.69995	3.70112	3.70258	3.70418	3.70572	3.70693	3.70758	3.70747	3.70651	3.70473	3.70227	3.69931	3.69608	3.69286	3.68986	3.68725	3.68514	3.68364	3.68277	3.68259	3.68311	3.68435	3.68624	3.68864	3.69132	3.69404	3.69667	3.69908	3.70122	3.70302	3.70445	3.70548	3.70607	3.70629	3.70629	3.7063	3.70661	3.70759	3.70952	3.71254
15	3.3662	3.36267	3.35855	3.3539	3.34883	3.34352	3.33815	3.33289	3.32796	3.32362	3.32022	3.31805	3.31734	3.31808	3.32011	3.32312	3.3268	3.33087	3.33513	3.33941	3.34362	3.34768	3.35156	3.35524	3.35871	3.36195	3.36502	3.36804	3.37121	3.37477	3.379	3.38418	3.39055	3.39817	3.40693	3.41662	3.42697	3.43771	3.44854	3.45919	3.46944	3.47909	3.48801	3.49616	3.50355	3.51024	3.51639	3.5222	3.52797
16	3.72638	3.73104	3.73622	3.74162	3.74694	3.75193	3.75636	3.76008	3.76299	3.765	3.76612	3.76641	3.76601	3.76512	3.76402	3.7631	3.76272	3.76319	3.76476	3.76757	3.77169	3.77708	3.78353	3.79078	3.79847	3.80621	3.81366	3.82055	3.8267	3.83197	3.83631	3.83973	3.84225	3.84394	3.84493	3.84541	3.84555	3.84555	3.84557	3.84582	3.84641	3.84739	3.8487	3.85021	3.85167	3.85281	3.85338	3.85322	3.85222
17	4.01622	4.02564	4.03524	4.04484	4.05428	4.06347	4.07235	4.08095	4.08936	4.09774	4.10631	4.11532	4.12502	4.13554	4.14685	4.15878	4.17102	4.18313	4.19466	4.20512	4.21411	4.2213	4.22651	4.2296	4.23054	4.22944	4.22649	4.22201	4.21633	4.20984	4.20298	4.1962	4.1899	4.1844	4.17994	4.17663	4.17447	4.17339	4.17324	4.17377	4.17466	4.17558	4.17629	4.17661	4.17642	4.17566	4.17433	4.17251	4.17027
18	3.82501	3.82915	3.83297	3.83632	3.83908	3.84115	3.84242	3.84277	3.84204	3.84015	3.83713	3.83305	3.82793	3.82196	3.81538	3.80824	3.80076	3.79302	3.78502	3.77673	3.76812	3.75924	3.75012	3.74082	3.73144	3.72202	3.7126	3.70316	3.69368	3.68414	3.67458	3.66509	3.65574	3.64663	3.63785	3.62958	3.62201	3.61535	3.60966	3.6049	3.60094	3.59749	3.59429	3.59117	3.58806	3.58491	3.58166	3.57828	3.57482
19	4.01686	4.00701	3.99694	3.98651	3.97562	3.96408	3.95181	3.93884	3.92528	3.91126	3.89697	3.88269	3.86872	3.85529	3.84267	3.8311	3.82085	3.81203	3.80471	3.79882	3.79426	3.79088	3.78848	3.78692	3.78608	3.78585	3.78611	3.78674	3.78761	3.78857	3.78945	3.79011	3.79046	3.7905	3.7903	3.79004	3.78998	3.79034	3.7912	3.79251	3.79423	3.79622	3.79831	3.80033	3.8021	3.80354	3.80483	3.80615	3.80731
20	3.63928	3.6363	3.63394	3.63207	3.63058	3.6293	3.62802	3.62657	3.62478	3.62251	3.61972	3.61648	3.61285	3.60903	3.6053	3.6019	3.59895	3.59653	3.59465	3.59331	3.59236	3.59163	3.59091	3.59007	3.58902	3.58771	3.5862	3.58455	3.58278	3.58091	3.57893	3.57682	3.57454	3.57202	3.56923	3.56619	3.56299	3.55973	3.55656	3.55356	3.55082	3.54839	3.54632	3.54463	3.5433	3.54222	3.54124	3.5403	3.53933
21	3.51508	3.51709	3.51791	3.5175	3.51595	3.51338	3.50994	3.5058	3.5011	3.49601	3.49072	3.48537	3.48014	3.47509	3.47026	3.46566	3.4613	3.45711	3.45303	3.44905	3.44519	3.44149	3.43797	3.43471	3.43175	3.42917	3.42707	3.42556	3.42476	3.42483	3.4259	3.42808	3.43144	3.43604	3.44187	3.44887	3.45691	3.46587	3.47554	3.48576	3.49629	3.50692	3.51748	3.52785	3.53789	3.54751	3.55666	3.56529	3.57351
22	3.7124	3.70883	3.70586	3.7035	3.70181	3.70088	3.70082	3.70173	3.70366	3.70663	3.71061	3.71545	3.72097	3.7269	3.73292	3.7387	3.74406	3.7489	3.75324	3.75703	3.76029	3.76306	3.76547	3.76765	3.76973	3.77172	3.77356	3.77517	3.77646	3.7774	3.77793	3.77801	3.77764	3.77684	3.77569	3.77424	3.77252	3.77056	3.76832	3.76578	3.76292	3.75973	3.75622	3.75239	3.74818	3.74351	3.73853	3.7334	3.72826
23	4.29284	4.29251	4.29159	4.28996	4.28758	4.28466	4.28153	4.27847	4.27571	4.27343	4.27179	4.27087	4.27071	4.27129	4.27257	4.27449	4.2769	4.27964	4.2825	4.28536	4.28811	4.29065	4.29283	4.29461	4.29607	4.29734	4.29855	4.29981	4.30121	4.30283	4.30473	4.30701	4.30977	4.31303	4.31676	4.32095	4.32554	4.33046	4.33568	4.34104	4.34641	4.3515	4.3561	4.36004	4.36317	4.36533	4.36641	4.36647	4.36562
24	3.68328	3.68976	3.69526	3.69947	3.70216	3.70332	3.70299	3.70127	3.69826	3.69416	3.6892	3.6837	3.67797	3.67226	3.66682	3.66186	3.65749	3.65366	3.6503	3.64728	3.64452	3.64201	3.63979	3.63786	3.6362	3.63487	3.63391	3.63326	3.63291	3.63292	3.63339	3.63442	3.63618	3.63884	3.64257	3.64752	3.65381	3.66152	3.67061	3.68092	3.69213	3.70377	3.71536	3.7267	3.73751	3.74772	3.75717	3.76573	3.77326
25	3.96744	3.96281	3.95801	3.95319	3.94848	3.94402	3.93989	3.93615	3.93288	3.93013	3.92794	3.92633	3.92527	3.92466	3.92444	3.9245	3.92474	3.92505	3.92532	3.92551	3.9256	3.92558	3.92544	3.92523	3.92503	3.92491	3.92495	3.92517	3.92561	3.92627	3.92718	3.92834	3.9297	3.93116	3.93257	3.93381	3.93482	3.93558	3.93602	3.93606	3.93568	3.93489	3.93373	3.93219	3.93028	3.92798	3.92542	3.9228	3.92032
26	3.83708	3.83126	3.82506	3.81863	3.81226	3.80633	3.80128	3.79735	3.79467	3.7932	3.79278	3.79311	3.79381	3.79457	3.79518	3.79552	3.79551	3.79506	3.79408	3.79248	3.79013	3.78693	3.78282	3.77791	3.77239	3.76655	3.76075	3.7553	3.75038	3.74603	3.74211	3.73842	3.73476	3.7309	3.72671	3.72212	3.71717	3.71184	3.70607	3.69971	3.69257	3.68462	3.67582	3.66626	3.65608	3.64548	3.63471	3.62409	3.61393
27	3.28025	3.28051	3.2797	3.27793	3.27534	3.27213	3.26845	3.26454	3.26064	3.25703	3.25387	3.25124	3.24918	3.24766	3.24657	3.24572	3.24498	3.24423	3.24341	3.24253	3.24157	3.24047	3.2392	3.23778	3.23627	3.23482	3.23362	3.2329	3.23286	3.23363	3.23526	3.23775	3.24105	3.24508	3.24963	3.2544	3.25905	3.26331	3.26699	3.26993	3.27205	3.27327	3.27362	3.27314	3.27195	3.27023	3.26812	3.26573	3.26311
28	3.7221	3.71831	3.71464	3.71098	3.7072	3.70313	3.69864	3.69362	3.68799	3.68174	3.67487	3.66746	3.65959	3.65142	3.6431	3.63478	3.62668	3.61899	3.61192	3.60565	3.60032	3.59601	3.5927	3.59031	3.58873	3.58782	3.5875	3.5877	3.5884	3.58958	3.59125	3.59345	3.5962	3.59953	3.60342	3.60788	3.6129	3.61844	3.62446	3.63098	3.6382	3.64612	3.6548	3.66409	3.67377	3.68352	3.69309	3.70226	3.71085
29	3.69673	3.70465	3.71219	3.71909	3.72511	3.73024	3.73455	3.73806	3.74085	3.74307	3.74489	3.74656	3.74836	3.75069	3.75391	3.75835	3.76414	3.77129	3.77973	3.78933	3.79987	3.81103	3.82246	3.83386	3.84501	3.85567	3.86565	3.87484	3.88326	3.89105	3.8984	3.90548	3.91248	3.9196	3.92706	3.93506	3.94375	3.95315	3.96311	3.97341	3.98387	3.99427	4.00431	4.0137	4.02214	4.02932	4.03505	4.03928	4.042
30	3.23439	3.23606	3.24036	3.24687	3.25503	3.2642	3.2739	3.2837	3.29319	3.30209	3.31019	3.31735	3.32352	3.32867	3.33286	3.33633	3.33941	3.34249	3.34593	3.35003	3.35504	3.36104	3.36787	3.37514	3.38241	3.38928	3.39547	3.40076	3.40495	3.40791	3.40955	3.40984	3.40879	3.40643	3.40291	3.39837	3.39318	3.38759	3.38207	3.37708	3.37319	3.37093	3.3707	3.37264	3.37669	3.3826	3.39	3.39847	3.40766
31	3.70432	3.70836	3.71221	3.71581	3.71911	3.72213	3.72504	3.72805	3.73131	3.73485	3.73867	3.74276	3.74718	3.75199	3.75727	3.76298	3.76908	3.77555	3.7824	3.78957	3.79693	3.80424	3.81127	3.81788	3.824	3.82965	3.83489	3.8398	3.84455	3.84932	3.85427	3.85955	3.86528	3.87161	3.87854	3.8861	3.89417	3.90272	3.91168	3.92093	3.9303	3.9397	3.94906	3.95829	3.96728	3.97594	3.98423	3.99214	3.99969
32	3.66804	3.66674	3.66689	3.66866	3.67209	3.67711	3.68371	3.69177	3.7011	3.71127	3.7219	3.73264	3.74326	3.75361	3.76358	3.77315	3.78236	3.79129	3.80006	3.80882	3.81781	3.82724	3.83728	3.848	3.85944	3.87155	3.88423	3.89734	3.91072	3.92408	3.93706	3.94924	3.96024	3.96975	3.97756	3.98359	3.98786	3.99048	3.99166	3.99167	3.99077	3.98927	3.98739	3.98533	3.98322	3.98111	3.979	3.97683	3.97448
33	3.85074	3.85273	3.85533	3.85866	3.86283	3.86792	3.87382	3.88054	3.88809	3.89639	3.90534	3.91485	3.9248	3.93505	3.94548	3.95597	3.96642	3.97675	3.98682	3.99649	4.00568	4.01437	4.02253	4.03013	4.03711	4.04341	4.04904	4.05403	4.05837	4.06209	4.06524	4.06787	4.07006	4.07182	4.0731	4.07385	4.07401	4.07355	4.07245	4.0707	4.06824	4.06507	4.06126	4.05695	4.05228	4.04736	4.04228	4.03719	4.03224
34	4.0649	4.05159	4.03886	4.02712	4.01679	4.00821	4.00165	3.99712	3.99449	3.99351	3.99384	3.99514	3.99711	3.99945	4.00189	4.00414	4.006	4.00732	4.00799	4.00795	4.00721	4.00588	4.00415	4.00225	4.00042	3.99898	3.99826	3.99845	3.99964	4.0017	4.00437	4.00726	4.00996	4.0121	4.01332	4.01338	4.01216	4.00969	4.00609	4.00148	3.99608	3.9901	3.98381	3.97748	3.97151	3.9663	3.9622	3.95947	3.9583
35	3.92479	3.92292	3.9199	3.91582	3.91083	3.90516	3.89901	3.89249	3.88561	3.87845	3.87117	3.8638	3.85645	3.84932	3.84258	3.83637	3.83075	3.82573	3.8213	3.81738	3.81388	3.81081	3.8082	3.8061	3.8045	3.80342	3.80296	3.80325	3.80447	3.80674	3.8101	3.81452	3.81999	3.82653	3.83415	3.8428	3.85238	3.86282	3.87408	3.88611	3.89882	3.91214	3.92592	3.94004	3.95441	3.96893	3.9835	3.99804	4.01247
36	3.23786	3.24142	3.24392	3.24529	3.24564	3.24508	3.24391	3.24225	3.24034	3.23835	3.23654	3.23512	3.23421	3.23388	3.23412	3.23482	3.23581	3.23687	3.23787	3.23874	3.23942	3.23989	3.24016	3.24033	3.24055	3.24096	3.2417	3.24279	3.24426	3.2461	3.24836	3.25106	3.2542	3.25772	3.26153	3.26549	3.26941	3.27306	3.27623	3.2787	3.28033	3.28108	3.28093	3.27989	3.27799	3.27526	3.2718	3.26771	3.26317
37	3.86441	3.86741	3.87102	3.87499	3.87899	3.88271	3.8858	3.88797	3.88898	3.88866	3.88685	3.88344	3.87839	3.87171	3.86349	3.85387	3.84307	3.83143	3.81939	3.8075	3.7963	3.78618	3.77743	3.77016	3.7644	3.76009	3.75714	3.7554	3.75468	3.75479	3.75552	3.75673	3.75834	3.76028	3.76255	3.76516	3.76812	3.7715	3.7754	3.77999	3.78542	3.79185	3.79935	3.80801	3.81777	3.82852	3.84008	3.85221	3.86462
38	3.88967	3.89095	3.89118	3.89027	3.8882	3.88504	3.88097	3.87627	3.87123	3.86613	3.86122	3.85662	3.85236	3.84835	3.8444	3.84025	3.83577	3.83091	3.82559	3.81971	3.81324	3.80611	3.79834	3.78997	3.78105	3.77169	3.76205	3.75236	3.74292	3.73398	3.72569	3.71812	3.71137	3.70553	3.7007	3.69692	3.69419	3.69252	3.69189	3.69221	3.69329	3.69501	3.69728	3.70005	3.70332	3.70707	3.7113	3.71599	3.72116
39	3.72941	3.73474	3.74026	3.74582	3.75126	3.75645	3.76134	3.76586	3.76997	3.77361	3.7767	3.77919	3.78105	3.78233	3.78313	3.7836	3.78394	3.78433	3.78485	3.78554	3.78638	3.78736	3.78848	3.78968	3.79086	3.79191	3.79278	3.79344	3.79386	3.79402	3.79391	3.7935	3.7928	3.79183	3.79071	3.78958	3.78865	3.78815	3.78826	3.78918	3.79101	3.79385	3.79778	3.80276	3.80867	3.8154	3.82285	3.83093	3.83958
40	3.93394	3.93268	3.93176	3.93132	3.93154	3.93258	3.93441	3.93691	3.93984	3.94298	3.94613	3.94909	3.95165	3.95366	3.95501	3.95566	3.95557	3.95477	3.95332	3.95128	3.94872	3.94571	3.94236	3.93883	3.93532	3.93196	3.92886	3.92606	3.92353	3.9212	3.91898	3.91683	3.91469	3.9125	3.9102	3.90772	3.90501	3.9021	3.89901	3.89579	3.89258	3.8895	3.88669	3.88422	3.88217	3.88056	3.87945	3.87891	3.87899
41	4.0454	4.04099	4.03656	4.03193	4.02702	4.02178	4.01619	4.01031	4.00424	3.99804	3.99176	3.98538	3.97882	3.97188	3.96446	3.95658	3.94841	3.94016	3.93198	3.92393	3.91601	3.90819	3.90035	3.89238	3.88425	3.87604	3.86796	3.86029	3.85327	3.84708	3.84171	3.83707	3.83307	3.82965	3.82672	3.82435	3.82266	3.8218	3.82182	3.82266	3.82418	3.82617	3.82842	3.83075	3.83299	3.83508	3.83701	3.83885	3.84071
42	3.58665	3.59181	3.59671	3.60117	3.60503	3.60812	3.61038	3.61186	3.61267	3.61294	3.61275	3.61221	3.61142	3.61042	3.60925	3.60791	3.60642	3.60488	3.60343	3.60227	3.60159	3.6015	3.60207	3.6032	3.60485	3.60695	3.60946	3.61228	3.6154	3.61886	3.62275	3.62707	3.63175	3.63667	3.64171	3.64679	3.6519	3.65705	3.66224	3.66753	3.67293	3.67845	3.68396	3.68934	3.69448	3.69936	3.70397	3.70831	3.71231
43	3.65038	3.64907	3.64934	3.65127	3.65489	3.66022	3.66718	3.67565	3.68547	3.69644	3.70836	3.72099	3.73409	3.7474	3.76071	3.77387	3.78679	3.7994	3.81162	3.82346	3.83494	3.84611	3.85704	3.86775	3.87824	3.88846	3.8984	3.90801	3.91721	3.92587	3.93378	3.94072	3.94646	3.95084	3.95375	3.95517	3.95514	3.95372	3.95105	3.94737	3.94298	3.93815	3.93316	3.92826	3.92364	3.91948	3.91587	3.91279	3.91008
44	3.72725	3.72492	3.72213	3.71896	3.7155	3.71183	3.70814	3.7046	3.70134	3.69836	3.69561	3.69301	3.69048	3.68796	3.68533	3.68241	3.67903	3.67498	3.67012	3.66438	3.65774	3.65028	3.64211	3.63343	3.62451	3.61565	3.60711	3.59909	3.59176	3.58521	3.57959	3.57494	3.57125	3.56841	3.56625	3.56462	3.56343	3.56262	3.56214	3.56195	3.56205	3.56248	3.56328	3.5645	3.56616	3.56832	3.57105	3.57443	3.5785
45	3.60962	3.60614	3.6018	3.59693	3.59186	3.58679	3.58185	3.57719	3.57304	3.56958	3.56691	3.56508	3.56408	3.56379	3.56409	3.56491	3.56616	3.56779	3.5697	3.57185	3.57425	3.57694	3.57996	3.58333	3.58703	3.59106	3.59555	3.60067	3.60659	3.61346	3.62134	3.63027	3.64023	3.65117	3.663	3.6756	3.68875	3.70208	3.71525	3.72796	3.73993	3.7509	3.76063	3.769	3.77594	3.78144	3.7855	3.78816	3.78955
46	3.71168	3.70858	3.70587	3.70355	3.70166	3.70021	3.69921	3.69866	3.69854	3.69882	3.69941	3.70025	3.70134	3.70272	3.70443	3.7064	3.70854	3.71074	3.7129	3.71494	3.71677	3.71834	3.7196	3.72049	3.72091	3.72074	3.7199	3.71838	3.71623	3.71357	3.71051	3.70714	3.70351	3.69969	3.69575	3.69175	3.68773	3.68374	3.6798	3.67593	3.67215	3.66844	3.66476	3.66109	3.65737	3.65356	3.64967	3.64574	3.64183
47	3.48599	3.49	3.49396	3.49794	3.50203	3.50633	3.51088	3.51559	3.5203	3.52475	3.52864	3.53163	3.53353	3.53419	3.53357	3.53162	3.52837	3.52389	3.51825	3.51162	3.5042	3.49625	3.48804	3.4798	3.47168	3.46383	3.45649	3.44988	3.44412	3.43917	3.43484	3.43088	3.42704	3.42313	3.41902	3.41465	3.41006	3.40526	3.40033	3.39536	3.39051	3.38592	3.38172	3.37803	3.37496	3.37262	3.37113	3.37064	3.37127
48	4.10345	4.09823	4.09365	4.08991	4.08708	4.08516	4.08405	4.08359	4.08357	4.08377	4.08394	4.08388	4.08346	4.08254	4.08102	4.07885	4.076	4.07249	4.06835	4.06365	4.0585	4.05305	4.04749	4.04196	4.03661	4.03147	4.02651	4.02163	4.01675	4.01173	4.00645	4.00079	3.99469	3.98816	3.98126	3.97407	3.9667	3.95923	3.9518	3.94455	3.93763	3.9312	3.92538	3.92026	3.91594	3.91246	3.90978	3.90775	3.90615
49	4.17189	4.17494	4.17774	4.18016	4.18209	4.18346	4.18424	4.18441	4.18405	4.18322	4.182	4.18056	4.17916	4.178	4.17728	4.17706	4.17733	4.17804	4.17919	4.18076	4.18267	4.18479	4.18695	4.1889	4.1904	4.19126	4.19138	4.19074	4.18933	4.18717	4.1843	4.18071	4.1764	4.17144	4.16596	4.16019	4.15445	4.14902	4.14417	4.14003	4.13667	4.13408	4.13215	4.1307	4.12957	4.12865	4.12786	4.12719	4.12666
50	3.66292	3.65836	3.65352	3.64847	3.64325	3.6379	3.63245	3.62689	3.62124	3.61556	3.60999	3.60466	3.59974	3.59536	3.59161	3.58855	3.58617	3.58441	3.58324	3.58262	3.58257	3.58312	3.58429	3.58602	3.58817	3.59057	3.59302	3.59545	3.5978	3.60005	3.60219	3.6042	3.60608	3.60778	3.6092	3.61027	3.61092	3.61111	3.61079	3.60995	3.60861	3.60681	3.60466	3.60236	3.60013	3.59817	3.59657	3.59529	3.59425
51	3.73082	3.7212	3.7115	3.70213	3.69341	3.68546	3.67842	3.67253	3.66795	3.66468	3.66253	3.66129	3.66069	3.66051	3.66056	3.66072	3.66087	3.66099	3.66116	3.66146	3.66205	3.66305	3.66454	3.66652	3.66892	3.67163	3.67461	3.67786	3.68151	3.68577	3.69078	3.69657	3.70307	3.71006	3.71725	3.72434	3.73106	3.73719	3.74256	3.74707	3.7507	3.75344	3.75536	3.75656	3.75716	3.75728	3.75706	3.75655	3.75585
52	3.77414	3.77185	3.76804	3.76283	3.75637	3.74878	3.7402	3.73077	3.72072	3.71026	3.69949	3.68855	3.6777	3.66724	3.65741	3.64823	3.63957	3.6312	3.62295	3.61463	3.60609	3.59714	3.58771	3.57784	3.56772	3.55766	3.54807	3.53929	3.53153	3.52492	3.51948	3.51523	3.5122	3.51042	3.50998	3.51092	3.51335	3.51734	3.52292	3.53001	3.5384	3.54787	3.55822	3.56933	3.58108	3.59337	3.60606	3.61901	3.6321
53	3.35997	3.35854	3.35744	3.35666	3.35619	3.35601	3.35611	3.35645	3.35702	3.35784	3.35894	3.36033	3.36203	3.36402	3.36632	3.36894	3.37191	3.37524	3.37891	3.38289	3.38716	3.3917	3.39648	3.40142	3.40641	3.41137	3.41621	3.42078	3.42494	3.42859	3.43165	3.4341	3.43594	3.43717	3.43785	3.43806	3.43794	3.43764	3.43729	3.43703	3.4369	3.43696	3.43723	3.4377	3.43832	3.439	3.43965	3.44017	3.44049
54	3.57074	3.57506	3.579	3.58254	3.58576	3.58884	3.59202	3.5955	3.59957	3.60448	3.61037	3.6173	3.62516	3.63371	3.64258	3.65141	3.65986	3.66763	3.67448	3.68019	3.68462	3.6877	3.68939	3.68977	3.68897	3.68717	3.68462	3.68161	3.67852	3.67576	3.67376	3.67295	3.67359	3.67569	3.67907	3.68339	3.68827	3.69327	3.69801	3.7022	3.70573	3.70853	3.71052	3.71169	3.71209	3.71182	3.71099	3.70972	3.70814
55	3.61047	3.61478	3.61848	3.62146	3.62368	3.62516	3.62593	3.62604	3.62555	3.62463	3.6235	3.62239	3.62147	3.62078	3.62022	3.61964	3.61881	3.61746	3.61539	3.61248	3.6086	3.6037	3.59774	3.59074	3.58271	3.57368	3.5638	3.55322	3.54218	3.53097	3.51991	3.5094	3.49984	3.4916	3.48487	3.47975	3.47617	3.47405	3.47323	3.47355	3.47481	3.47676	3.47917	3.48188	3.48473	3.48763	3.49056	3.4935	3.49649
56	3.87313	3.86989	3.86683	3.86403	3.86159	3.85948	3.8576	3.85583	3.85412	3.85247	3.85089	3.84933	3.84773	3.84599	3.84401	3.84169	3.83893	3.83564	3.83171	3.82714	3.82201	3.81652	3.8109	3.8053	3.79986	3.7947	3.78988	3.78541	3.7812	3.77716	3.77323	3.7693	3.76526	3.76104	3.75656	3.75177	3.74662	3.74107	3.73515	3.72897	3.72267	3.7164	3.71023	3.70417	3.69827	3.69259	3.68722	3.68224	3.67777
57	3.87461	3.87603	3.87677	3.87685	3.87645	3.87591	3.87565	3.87608	3.87754	3.88018	3.88396	3.88864	3.8938	3.89901	3.90394	3.9083	3.91189	3.91457	3.91624	3.91684	3.91636	3.91485	3.91244	3.90932	3.90568	3.90174	3.8978	3.89419	3.89124	3.88915	3.88793	3.88754	3.88786	3.8887	3.88982	3.89095	3.89188	3.89243	3.89244	3.89177	3.89026	3.88788	3.88469	3.88085	3.87658	3.87212	3.86771	3.86362	3.86013
58	3.48789	3.49098	3.49336	3.49506	3.49611	3.49662	3.49685	3.49713	3.49779	3.49915	3.5015	3.50507	3.51002	3.51629	3.52365	3.53181	3.54039	3.54904	3.55747	3.56549	3.57294	3.57967	3.58558	3.59061	3.5947	3.5978	3.59994	3.60127	3.602	3.60241	3.60276	3.60328	3.60416	3.60557	3.60755	3.60999	3.61264	3.61516	3.61722	3.61856	3.619	3.61837	3.61656	3.61351	3.60915	3.60353	3.59678	3.58912	3.58078
59	3.49921	3.50381	3.5091	3.51478	3.52058	3.52632	3.53188	3.5372	3.54223	3.547	3.55151	3.5558	3.55991	3.56394	3.56804	3.5724	3.57729	3.58294	3.58954	3.59717	3.60586	3.61551	3.62595	3.63691	3.64813	3.65931	3.67018	3.68052	3.69017	3.69901	3.70704	3.71431	3.72089	3.7269	3.73251	3.73791	3.74335	3.74912	3.75538	3.76221	3.76956	3.77732	3.78534	3.79343	3.80136	3.80886	3.81572	3.8218	3.827
60	3.94806	3.95609	3.96399	3.97156	3.97868	3.98531	3.99143	3.99701	4.00201	4.00644	4.01038	4.01397	4.01744	4.02106	4.02509	4.02975	4.03519	4.0415	4.04866	4.0566	4.0652	4.07433	4.08383	4.09358	4.10346	4.11342	4.1234	4.13325	4.14278	4.15174	4.1599	4.16713	4.1734	4.17875	4.18319	4.1867	4.18936	4.19128	4.19255	4.1933	4.19368	4.19385	4.19399	4.19419	4.19435	4.19426	4.19373	4.19262	4.19084
61	3.7051	3.7106	3.71559	3.72015	3.72451	3.7289	3.73355	3.73866	3.74441	3.75096	3.75838	3.76655	3.77526	3.78428	3.79331	3.80205	3.81031	3.81793	3.82479	3.83077	3.8357	3.83949	3.84213	3.84372	3.84449	3.84471	3.8447	3.84479	3.84534	3.84665	3.8489	3.85214	3.85623	3.8609	3.86592	3.87103	3.87596	3.8805	3.88442	3.88757	3.88988	3.89131	3.89187	3.89162	3.89073	3.88944	3.88797	3.88654	3.8854
62	3.96892	3.9698	3.97058	3.97139	3.97228	3.97316	3.97386	3.97418	3.97404	3.97344	3.97245	3.97108	3.96928	3.96701	3.96422	3.9609	3.95712	3.953	3.94865	3.94419	3.93979	3.93564	3.93189	3.92868	3.92608	3.92418	3.92305	3.92275	3.92321	3.92428	3.92587	3.92794	3.93045	3.93334	3.93659	3.94023	3.94426	3.94872	3.95355	3.95868	3.96403	3.9695	3.975	3.98049	3.98593	3.99129	3.99648	4.00138	4.00594
63	3.89439	3.89314	3.89238	3.89193	3.89157	3.89107	3.89027	3.88906	3.88742	3.88539	3.88294	3.88005	3.87671	3.87308	3.86937	3.86579	3.86254	3.85979	3.85771	3.85633	3.85563	3.85555	3.85605	3.85706	3.85847	3.86015	3.862	3.86389	3.86567	3.86724	3.86852	3.86952	3.87025	3.87075	3.87107	3.87136	3.87182	3.8727	3.87419	3.87645	3.87949	3.88331	3.88782	3.8929	3.89846	3.90447	3.91082	3.91736	3.9239
64	3.58008	3.5836	3.58666	3.5892	3.59119	3.59261	3.59348	3.59389	3.59398	3.59386	3.59364	3.59332	3.59278	3.59188	3.59056	3.58874	3.58635	3.58333	3.57962	3.57523	3.57022	3.56474	3.55897	3.55304	3.5471	3.54129	3.53573	3.53049	3.5256	3.52113	3.51714	3.5137	3.51086	3.50869	3.5072	3.50631	3.50591	3.50597	3.50646	3.50732	3.50848	3.50988	3.51148	3.51319	3.51497	3.51683	3.51882	3.52104	3.52361
65	3.92002	3.92043	3.92056	3.92029	3.91956	3.9184	3.9169	3.91515	3.91332	3.9115	3.90974	3.90806	3.90645	3.9049	3.90344	3.90215	3.90104	3.90009	3.89924	3.89844	3.89767	3.89687	3.89594	3.89477	3.89323	3.89128	3.88893	3.88625	3.88334	3.88036	3.87746	3.87475	3.8723	3.8701	3.86815	3.86651	3.86523	3.86435	3.86385	3.86366	3.86369	3.86386	3.86409	3.86431	3.86442	3.8644	3.86426	3.86407	3.86392
66	4.0617	4.05058	4.03885	4.0269	4.01516	4.00411	3.99414	3.98549	3.97819	3.97209	3.9669	3.96227	3.95786	3.95338	3.94867	3.94359	3.93808	3.93216	3.92585	3.91925	3.91251	3.9058	3.89937	3.89346	3.88833	3.88423	3.88141	3.8801	3.88053	3.88279	3.88685	3.89253	3.89957	3.90769	3.91665	3.92616	3.93601	3.94593	3.95571	3.96514	3.97405	3.98229	3.98977	3.99644	4.00228	4.0074	4.01197	4.01625	4.02054
67	3.80886	3.81508	3.82021	3.82428	3.82734	3.82939	3.83049	3.83069	3.83005	3.82872	3.82682	3.82454	3.82193	3.81905	3.81589	3.81243	3.80863	3.80446	3.7999	3.79492	3.78954	3.78381	3.77784	3.7717	3.76554	3.75952	3.7538	3.74851	3.74371	3.73939	3.7355	3.73199	3.72884	3.72608	3.72377	3.72192	3.72053	3.71962	3.71924	3.71938	3.71988	3.72067	3.72168	3.72284	3.72402	3.72509	3.72596	3.72654	3.72676
68	4.0554	4.05574	4.05511	4.05363	4.05136	4.04839	4.04479	4.04071	4.03629	4.03168	4.02698	4.02233	4.01776	4.01332	4.00901	4.00482	4.00073	3.99669	3.99267	3.98868	3.98477	3.98103	3.97753	3.97433	3.97144	3.96887	3.9667	3.96496	3.96367	3.96285	3.96255	3.96283	3.96373	3.96529	3.96743	3.97003	3.97292	3.97593	3.97892	3.98171	3.98408	3.98584	3.98678	3.98678	3.98579	3.98387	3.98114	3.97772	3.97376
69	3.94291	3.94996	3.95613	3.96129	3.96535	3.96827	3.97005	3.9707	3.97027	3.96886	3.96672	3.9642	3.9616	3.9593	3.95752	3.95631	3.95556	3.95502	3.95438	3.95337	3.9518	3.94947	3.9462	3.94184	3.93634	3.92974	3.92214	3.91369	3.90466	3.89534	3.88601	3.87703	3.86876	3.86159	3.85581	3.8516	3.84902	3.84801	3.84837	3.84982	3.85214	3.85509	3.85849	3.86215	3.86593	3.86962	3.87308	3.87624	3.87905
70	3.17357	3.17142	3.16951	3.16774	3.1661	3.16457	3.16314	3.16187	3.1608	3.15994	3.15935	3.1591	3.15927	3.15998	3.16135	3.16349	3.16645	3.17022	3.1748	3.1802	3.18642	3.19337	3.20094	3.20893	3.21714	3.22536	3.23341	3.24112	3.24842	3.25533	3.26198	3.26851	3.27507	3.28173	3.2885	3.2954	3.30244	3.30961	3.3169	3.3243	3.3318	3.33943	3.34719	3.35507	3.36302	3.37101	3.37897	3.38688	3.39476
71	3.64348	3.64502	3.64772	3.65116	3.65482	3.65815	3.66071	3.66219	3.66234	3.66103	3.65823	3.65399	3.64847	3.64185	3.63437	3.62636	3.61819	3.61036	3.60334	3.59763	3.59369	3.59182	3.59213	3.59453	3.59868	3.60403	3.60992	3.61574	3.62103	3.62551	3.62906	3.63166	3.63333	3.63413	3.63416	3.63357	3.63257	3.63147	3.6307	3.63078	3.63216	3.63517	3.64002	3.64677	3.65535	3.66542	3.67637	3.68758	3.69844
72	3.85885	3.85762	3.85672	3.85609	3.8557	3.85554	3.85566	3.85609	3.85687	3.85791	3.8591	3.86031	3.86142	3.8623	3.86287	3.86307	3.86285	3.86223	3.86119	3.85975	3.85792	3.8557	3.85314	3.85029	3.84724	3.84403	3.84072	3.83738	3.83405	3.83081	3.82777	3.82503	3.82267	3.82076	3.81931	3.81834	3.81783	3.81777	3.81819	3.81911	3.82054	3.82252	3.82509	3.82821	3.83179	3.83565	3.83961	3.84358	3.84757
73	4.07073	4.06963	4.06944	4.07011	4.0714	4.07289	4.07407	4.07449	4.07386	4.07204	4.06898	4.06468	4.05916	4.05248	4.04477	4.03624	4.02729	4.01838	4.01	4.00273	3.99709	3.99351	3.99221	3.99315	3.9961	4.00072	4.00655	4.01309	4.01992	4.02668	4.03307	4.03885	4.04388	4.04802	4.05118	4.05339	4.05474	4.05534	4.05539	4.0551	4.05474	4.05457	4.05478	4.05541	4.05637	4.05745	4.05832	4.05861	4.05795
74	3.45393	3.4539	3.45466	3.45638	3.45914	3.46293	3.46758	3.4728	3.47825	3.48365	3.48879	3.49365	3.49826	3.50271	3.50716	3.51178	3.51671	3.52208	3.52798	3.5345	3.54166	3.54944	3.55777	3.56657	3.57579	3.58537	3.59518	3.60507	3.61487	3.62445	3.63367	3.64233	3.65026	3.65739	3.66373	3.66935	3.67439	3.67897	3.68323	3.6873	3.69134	3.69549	3.69985	3.70454	3.70965	3.71523	3.72133	3.72791	3.73483
75	4.03435	4.03639	4.03785	4.0387	4.0389	4.03847	4.0375	4.03624	4.03498	4.03392	4.03317	4.03277	4.03276	4.03317	4.03404	4.03531	4.03693	4.03873	4.04049	4.04204	4.0433	4.04424	4.04488	4.04523	4.04537	4.04535	4.04528	4.04533	4.04572	4.04663	4.04815	4.05025	4.05284	4.05585	4.05922	4.06288	4.06678	4.07092	4.07527	4.07976	4.08425	4.08858	4.09264	4.09633	4.09952	4.10212	4.10417	4.10572	4.10688
76	3.93942	3.93699	3.93449	3.93226	3.93059	3.92962	3.92936	3.92967	3.93044	3.93148	3.93259	3.93357	3.9342	3.9344	3.93417	3.93357	3.93263	3.93137	3.92984	3.92812	3.92632	3.92458	3.92308	3.92206	3.92168	3.92206	3.9232	3.92502	3.92739	3.93021	3.9334	3.93691	3.94072	3.94482	3.9492	3.95384	3.95868	3.96373	3.96896	3.97427	3.97962	3.98504	3.99061	3.99642	4.00253	4.009	4.01583	4.02299	4.03041
77	3.89567	3.88878	3.88127	3.87323	3.86482	3.85621	3.84756	3.839	3.83067	3.82264	3.81502	3.80786	3.80129	3.79546	3.79053	3.78659	3.78369	3.78184	3.78105	3.7813	3.78259	3.78493	3.7883	3.79261	3.79769	3.80341	3.80965	3.81632	3.82333	3.83063	3.83819	3.846	3.85405	3.86237	3.87105	3.88018	3.88982	3.89994	3.91046	3.92123	3.93209	3.94284	3.95324	3.96304	3.97196	3.97976	3.98621	3.99115	3.99446
78	3.66565	3.67227	3.67876	3.68525	3.69183	3.69856	3.70544	3.71248	3.71962	3.72681	3.73397	3.74105	3.74792	3.75428	3.75983	3.76435	3.76762	3.76946	3.76968	3.7681	3.76461	3.75922	3.75203	3.74318	3.73295	3.72167	3.70961	3.697	3.68411	3.67118	3.65847	3.6462	3.63455	3.62359	3.61325	3.60341	3.59388	3.58447	3.57509	3.56569	3.55628	3.54699	3.53801	3.52954	3.52176	3.51487	3.50909	3.50455	3.50141
79	3.76996	3.76436	3.75912	3.75436	3.75026	3.747	3.74474	3.74358	3.74359	3.74489	3.74764	3.75191	3.75766	3.76474	3.77292	3.78198	3.79173	3.802	3.81265	3.82362	3.83491	3.84648	3.85831	3.8703	3.88235	3.89441	3.90649	3.91861	3.93082	3.94318	3.95571	3.96844	3.98136	3.99447	4.00765	4.02068	4.03331	4.04534	4.05658	4.06686	4.076	4.08386	4.09043	4.09576	4.09995	4.10316	4.10553	4.10723	4.10842
80	3.82211	3.815	3.80783	3.80074	3.7939	3.78748	3.78174	3.77697	3.77339	3.77111	3.77017	3.77051	3.77198	3.77442	3.7777	3.78172	3.78641	3.79172	3.79761	3.80399	3.81076	3.81783	3.82509	3.83247	3.8399	3.84734	3.8548	3.86232	3.86994	3.87764	3.8853	3.8928	3.89998	3.90669	3.91283	3.91832	3.92306	3.927	3.93012	3.9324	3.93378	3.93424	3.93382	3.93263	3.93085	3.92862	3.9261	3.92342	3.92077
81	3.89471	3.89849	3.90216	3.90551	3.90833	3.91045	3.91176	3.91219	3.9117	3.91029	3.90805	3.9051	3.90159	3.89767	3.89347	3.88911	3.8847	3.88034	3.87608	3.87195	3.86789	3.86386	3.85979	3.85569	3.85162	3.84761	3.84374	3.84003	3.83644	3.83293	3.82953	3.82627	3.8233	3.82076	3.8188	3.81755	3.81713	3.81766	3.8192	3.82178	3.82541	3.83007	3.83566	3.84209	3.84924	3.85696	3.86511	3.87353	3.88208
82	3.68606	3.68348	3.68052	3.67742	3.67452	3.67221	3.67083	3.6707	3.67209	3.67519	3.67999	3.68632	3.69387	3.70223	3.71096	3.71969	3.72809	3.73585	3.74275	3.7486	3.75336	3.75705	3.75975	3.76165	3.76291	3.76375	3.76435	3.76497	3.76592	3.76756	3.77016	3.77397	3.77894	3.78481	3.79108	3.79714	3.8025	3.80681	3.80981	3.81137	3.81143	3.81	3.80712	3.80283	3.79726	3.79058	3.78301	3.77485	3.76653
83	3.77294	3.77012	3.76648	3.76203	3.75683	3.75101	3.74471	3.73803	3.7311	3.72405	3.71704	3.71016	3.70352	3.69738	3.69201	3.68761	3.68422	3.68177	3.68	3.67856	3.67714	3.67555	3.67367	3.6714	3.66868	3.66548	3.66178	3.65756	3.65288	3.64783	3.64253	3.63711	3.63167	3.6263	3.62104	3.61592	3.61095	3.60619	3.60169	3.59745	3.59345	3.58962	3.58586	3.58212	3.57835	3.57454	3.57071	3.56694	3.56336
84	3.713	3.71049	3.70897	3.70821	3.70782	3.70741	3.70666	3.70535	3.70337	3.70067	3.69729	3.69338	3.6891	3.68459	3.68002	3.67562	3.67162	3.66828	3.66593	3.66483	3.66517	3.66705	3.6704	3.67502	3.6807	3.68726	3.69451	3.70224	3.71031	3.71859	3.72698	3.73536	3.74366	3.7519	3.76015	3.76851	3.77711	3.78611	3.7957	3.80602	3.81722	3.82943	3.84261	3.85656	3.87103	3.88566	3.90012	3.91412	3.92738
85	3.70637	3.70952	3.71312	3.71704	3.72103	3.72476	3.72788	3.73014	3.73139	3.73155	3.73062	3.72864	3.72574	3.72207	3.71785	3.71338	3.70891	3.7046	3.70048	3.69647	3.69248	3.68849	3.68449	3.68042	3.67617	3.67166	3.6668	3.66158	3.65602	3.65021	3.64428	3.6384	3.63277	3.62759	3.62304	3.61925	3.61625	3.61403	3.61253	3.6117	3.61147	3.61184	3.61295	3.61487	3.61758	3.62089	3.62459	3.62845	3.63232
86	3.7687	3.77197	3.7759	3.78042	3.7854	3.7906	3.79582	3.80088	3.80567	3.81014	3.8143	3.81821	3.82195	3.8256	3.82926	3.83307	3.83714	3.84156	3.84638	3.85163	3.85725	3.86315	3.86928	3.87561	3.88206	3.88844	3.89447	3.89988	3.90439	3.9078	3.91006	3.9112	3.91135	3.91065	3.90932	3.90754	3.90546	3.90321	3.90087	3.89853	3.89632	3.89437	3.89277	3.89159	3.89078	3.89027	3.88994	3.88963	3.88919
87	3.53771	3.53492	3.53149	3.52753	3.52319	3.51869	3.5144	3.51071	3.50794	3.50633	3.50592	3.50662	3.50826	3.5106	3.51345	3.51664	3.52	3.52332	3.52638	3.52892	3.53072	3.5316	3.53146	3.53027	3.5281	3.52519	3.52188	3.5186	3.51586	3.51397	3.51306	3.51303	3.51371	3.51497	3.51665	3.5186	3.52071	3.52284	3.52486	3.52665	3.52806	3.52898	3.52939	3.5293	3.52881	3.5281	3.52742	3.52707	3.52735
88	3.64675	3.64611	3.6449	3.64319	3.64104	3.63856	3.63592	3.6333	3.63084	3.62863	3.62668	3.62492	3.62329	3.62176	3.62025	3.61861	3.61664	3.6141	3.61074	3.60635	3.6008	3.59404	3.58616	3.57732	3.56774	3.55771	3.54755	3.53763	3.52826	3.51967	3.51203	3.50539	3.49976	3.495	3.49097	3.48744	3.48419	3.481	3.47768	3.47409	3.47017	3.46588	3.4612	3.45618	3.45092	3.44561	3.44042	3.43553	3.43107
89	3.3084	3.31236	3.3165	3.321	3.32606	3.33179	3.33821	3.34524	3.35269	3.36027	3.36763	3.37457	3.38098	3.38676	3.39182	3.39602	3.39918	3.40111	3.40171	3.40092	3.39879	3.39549	3.39123	3.38628	3.38096	3.37557	3.37034	3.36541	3.36085	3.35668	3.35298	3.34984	3.3473	3.34535	3.34404	3.34333	3.34314	3.34327	3.34353	3.3437	3.34365	3.34329	3.34256	3.34148	3.34012	3.33862	3.33716	3.33591	3.33504
90	4.07352	4.06942	4.06498	4.06024	4.05544	4.05101	4.0475	4.0455	4.04547	4.04764	4.05196	4.05808	4.06563	4.07419	4.08337	4.09277	4.10207	4.11094	4.1191	4.12638	4.13263	4.13775	4.14163	4.14421	4.14551	4.14567	4.14493	4.14372	4.14247	4.14162	4.14166	4.14294	4.14551	4.14919	4.15371	4.15883	4.16428	4.1698	4.17501	4.1796	4.18338	4.1862	4.188	4.18877	4.18862	4.18767	4.18611	4.18419	4.18228
91	3.82905	3.82128	3.81384	3.8068	3.80036	3.79475	3.79009	3.78646	3.78393	3.7825	3.78211	3.78262	3.78387	3.78565	3.78778	3.79011	3.79251	3.79489	3.79723	3.79954	3.80186	3.80428	3.80689	3.80976	3.81296	3.81653	3.8205	3.82489	3.82968	3.83483	3.84027	3.84588	3.85152	3.85698	3.86203	3.86647	3.87018	3.87302	3.87488	3.87569	3.87545	3.87418	3.87203	3.86921	3.86593	3.86243	3.85891	3.8555	3.85229
92	3.58258	3.58211	3.58265	3.58412	3.58654	3.58996	3.59445	3.60007	3.60681	3.61457	3.62315	3.63227	3.64157	3.65074	3.65959	3.66798	3.67586	3.68322	3.69013	3.69666	3.70284	3.70878	3.71454	3.72017	3.72568	3.73106	3.73632	3.74149	3.74664	3.75183	3.75713	3.76256	3.76804	3.77347	3.77876	3.78386	3.78866	3.79308	3.79705	3.80064	3.80395	3.80712	3.81029	3.81358	3.81709	3.82089	3.8251	3.82985	3.83531
93	3.89637	3.89138	3.88689	3.883	3.87972	3.877	3.87476	3.8729	3.87125	3.86955	3.86758	3.86516	3.8621	3.8583	3.85373	3.84848	3.84267	3.83642	3.82989	3.82332	3.81705	3.81142	3.80674	3.80327	3.8012	3.80066	3.80161	3.80382	3.80698	3.81075	3.81475	3.81861	3.82204	3.82481	3.82674	3.8277	3.82768	3.82673	3.82493	3.82237	3.81916	3.8155	3.81163	3.80791	3.80469	3.80229	3.80086	3.80051	3.80121
94	3.77467	3.77885	3.78291	3.78683	3.79064	3.79436	3.798	3.8016	3.80524	3.80897	3.81286	3.81699	3.82146	3.82631	3.83158	3.83728	3.84343	3.84998	3.85684	3.86385	3.87072	3.87723	3.88322	3.88861	3.89334	3.8974	3.9008	3.90363	3.90593	3.90775	3.90915	3.91025	3.91118	3.91208	3.91313	3.91449	3.91625	3.91844	3.92104	3.92392	3.92689	3.92978	3.93238	3.93454	3.93618	3.93723	3.93768	3.93751	3.93673
95	3.48152	3.47043	3.4584	3.44555	3.43207	3.41819	3.40416	3.39025	3.37672	3.36382	3.35168	3.34038	3.32993	3.32038	3.31172	3.30395	3.29701	3.29085	3.28545	3.28083	3.27697	3.2738	3.27126	3.26934	3.26808	3.26754	3.26779	3.26884	3.27071	3.27341	3.27691	3.28121	3.28631	3.29219	3.29874	3.30584	3.31338	3.32122	3.32925	3.33736	3.34547	3.35346	3.36123	3.36869	3.37579	3.38255	3.389	3.39523	3.40139
96	4.11636	4.11745	4.11782	4.11716	4.11522	4.11183	4.10685	4.10017	4.09182	4.08195	4.07075	4.05846	4.04541	4.03196	4.01843	4.00507	3.9921	3.9798	3.96847	3.95835	3.94958	3.94207	3.93556	3.92979	3.9246	3.91989	3.9157	3.91203	3.90895	3.90644	3.90455	3.90342	3.90323	3.9041	3.90606	3.90905	3.91302	3.91795	3.92379	3.93056	3.93828	3.94697	3.95659	3.96699	3.97793	3.98913	4.00031	4.01123	4.02171
97	3.66794	3.66697	3.6662	3.66586	3.66609	3.66695	3.66841	3.67038	3.6727	3.67519	3.67761	3.67979	3.68159	3.68293	3.68378	3.68416	3.68413	3.68375	3.68312	3.68235	3.6816	3.68104	3.68089	3.68136	3.68264	3.68483	3.68788	3.69166	3.69597	3.70055	3.70515	3.70956	3.71362	3.71723	3.72025	3.72259	3.72425	3.72527	3.72577	3.72585	3.72565	3.72528	3.72489	3.72462	3.72469	3.72523	3.72632	3.72794	3.73
98	3.32659	3.32532	3.32361	3.32134	3.31843	3.31485	3.31062	3.30589	3.30083	3.2956	3.29037	3.28533	3.28067	3.27651	3.27289	3.2698	3.26724	3.26525	3.26382	3.2629	3.26252	3.26263	3.26314	3.2639	3.26481	3.26577	3.26678	3.26792	3.26929	3.27102	3.27321	3.27595	3.27932	3.28341	3.2883	3.29404	3.30063	3.30801	3.31607	3.32475	3.334	3.34377	3.35404	3.36477	3.37586	3.38721	3.39867	3.41019	3.42175
99	4.09562	4.10061	4.10486	4.10852	4.11183	4.11517	4.11883	4.12296	4.12753	4.13242	4.13739	4.14223	4.14666	4.15036	4.15311	4.15473	4.15514	4.15429	4.15213	4.14863	4.14376	4.13755	4.1301	4.12165	4.11247	4.10285	4.09314	4.08367	4.0746	4.06587	4.0573	4.04865	4.0398	4.03075	4.02149	4.01201	4.00229	3.9923	3.98197	3.97122	3.96	3.94838	3.93649	3.92449	3.91257	3.90104	3.8902	3.8804	3.87186
100	3.47918	3.48966	3.49985	3.50957	3.51868	3.52707	3.5346	3.54116	3.54669	3.55121	3.55483	3.55773	3.56007	3.56208	3.56401	3.56609	3.56847	3.57112	3.5739	3.5766	3.57903	3.58105	3.58252	3.58338	3.58364	3.58337	3.58265	3.58154	3.58015	3.57861	3.57706	3.57559	3.57433	3.57346	3.57315	3.57355	3.57468	3.5765	3.57887	3.58166	3.58477	3.58819	3.59186	3.59575	3.59981	3.604	3.60827	3.61263	3.61709
101	3.52872	3.52381	3.51827	3.51206	3.50518	3.49774	3.48982	3.48145	3.47264	3.46348	3.45409	3.44457	3.43503	3.42555	3.41618	3.40696	3.39793	3.38911	3.3805	3.37211	3.36392	3.35585	3.34785	3.33996	3.33224	3.3248	3.31767	3.31088	3.30459	3.29902	3.29437	3.29081	3.28843	3.28721	3.28712	3.28812	3.29016	3.29316	3.29698	3.3014	3.30624	3.31132	3.31648	3.32162	3.32664	3.33149	3.3362	3.34085	3.34559
102	3.82241	3.82547	3.82797	3.83002	3.83176	3.83336	3.83498	3.83668	3.83835	3.83979	3.84084	3.84132	3.84112	3.84026	3.83875	3.83661	3.83396	3.83097	3.82781	3.8247	3.82192	3.81973	3.81833	3.8179	3.81857	3.82041	3.82342	3.82755	3.83274	3.83888	3.8458	3.85332	3.86125	3.86939	3.87758	3.88567	3.89356	3.90117	3.90851	3.91564	3.92265	3.92961	3.93656	3.94354	3.95057	3.95764	3.96481	3.97216	3.97974
average	3.75022	3.75017	3.75006	3.74991	3.74972	3.74952	3.74934	3.74921	3.74914	3.74916	3.74926	3.74943	3.74966	3.74993	3.75022	3.75052	3.75081	3.75108	3.75132	3.75153	3.75171	3.75189	3.75208	3.75228	3.75252	3.7528	3.75316	3.75364	3.75425	3.75504	3.75601	3.75717	3.75852	3.76004	3.7617	3.76346	3.7653	3.76718	3.76908	3.77098	3.77286	3.77469	3.77646	3.77816	3.77979	3.78136	3.78286	3.78431	3.78576
l	parallel Rz from S1
index/time	0.5	1	1.5	2	2.5	3	3.5	4	4.5	5	5.5	6	6.5	7	7.5	8	8.5	9	9.5	10	10.5	11	11.5	12	12.5	13	13.5	14	14.5	15	15.5	16	16.5	17	17.5	18	18.5	19	19.5	20	20.5	21	21.5	22	22.5	23	23.5	24	24.5
1	-0.309297	-0.312598	-0.315537	-0.318108	-0.320362	-0.322331	-0.323999	-0.325358	-0.32645	-0.327324	-0.328015	-0.328588	-0.329058	-0.329379	-0.329482	-0.329296	-0.328813	-0.328139	-0.327396	-0.32662	-0.325837	-0.325124	-0.324587	-0.324301	-0.324248	-0.324299	-0.324309	-0.32413	-0.323575	-0.322533	-0.321063	-0.319216	-0.316996	-0.314382	-0.311396	-0.308087	-0.304542	-0.300796	-0.296841	-0.292658	-0.28821	-0.283486	-0.278529	-0.273401	-0.268105	-0.262601	-0.256853	-0.250884	-0.244713
2	-0.0683461	-0.0585107	-0.049114	-0.0402238	-0.0319407	-0.0244227	-0.0178452	-0.0123313	-0.00793384	-0.0046352	-0.00235886	-0.00100008	-0.00052656	-0.00103067	-0.00260142	-0.00523018	-0.00882622	-0.0132419	-0.0183155	-0.0239252	-0.029965	-0.0363685	-0.0430362	-0.04981	-0.0565596	-0.0631644	-0.0694926	-0.0754329	-0.0809116	-0.0858871	-0.0903188	-0.0941502	-0.0973814	-0.10011	-0.102458	-0.104521	-0.106336	-0.10789	-0.109094	-0.109858	-0.110146	-0.109956	-0.109301	-0.108168	-0.106573	-0.104603	-0.102384	-0.100043	-0.0976419
3	-0.0502311	-0.0548244	-0.0594947	-0.0639993	-0.0682138	-0.0721134	-0.0756919	-0.0789076	-0.0816785	-0.0838824	-0.0854218	-0.0862305	-0.0861807	-0.085112	-0.0829771	-0.0798362	-0.0757233	-0.0706524	-0.0646349	-0.0577856	-0.0502911	-0.0423466	-0.0341316	-0.0258133	-0.0176111	-0.00968985	-0.00212455	0.00503793	0.0117356	0.0179078	0.0235611	0.0287515	0.0334901	0.0377081	0.0413022	0.0441926	0.0462786	0.047487	0.0478738	0.047592	0.0468089	0.0456183	0.0440527	0.0421412	0.0399171	0.0374883	0.0350216	0.032664	0.0305513
4	0.172381	0.168094	0.161602	0.153147	0.143038	0.131598	0.119111	0.105875	0.092229	0.0785118	0.0650273	0.0520315	0.0397257	0.0283134	0.0180034	0.00893946	0.00119333	-0.00522944	-0.0103852	-0.0143846	-0.0173502	-0.0193392	-0.0203126	-0.0201581	-0.0188298	-0.0163577	-0.0128442	-0.00847586	-0.00348542	0.00190491	0.00749171	0.0130762	0.0184736	0.0235059	0.0279863	0.0317234	0.0345413	0.0363224	0.0370464	0.036771	0.035585	0.0335529	0.0306733	0.0268909	0.0221238	0.0163577	0.00971759	0.00242361	-0.00524463
5	0.0394952	0.0307809	0.0222975	0.0141912	0.00657724	-0.00044791	-0.00680298	-0.0124425	-0.0172988	-0.0213022	-0.0243839	-0.0264454	-0.0274705	-0.0275089	-0.0266469	-0.0250243	-0.0228505	-0.0203558	-0.0177302	-0.0151026	-0.012548	-0.0101129	-0.00784286	-0.00581368	-0.00406923	-0.00259166	-0.00136427	-0.00042219	0.00013369	0.00018407	-0.00036206	-0.00156983	-0.00349403	-0.00618401	-0.00964816	-0.0138471	-0.0187275	-0.0242329	-0.0302262	-0.0364854	-0.0427945	-0.0489723	-0.0548588	-0.0603127	-0.0652029	-0.0694202	-0.0728868	-0.0755276	-0.0772644
6	0.0992511	0.0981117	0.098003	0.0989937	0.101133	0.104423	0.108755	0.113971	0.119997	0.126794	0.134283	0.142381	0.151051	0.160237	0.169822	0.179637	0.189543	0.19942	0.209139	0.218623	0.227772	0.236433	0.244422	0.251669	0.258294	0.264469	0.270312	0.275834	0.28104	0.285949	0.290537	0.294732	0.298506	0.301876	0.304867	0.307499	0.309843	0.311992	0.314009	0.315944	0.317858	0.319744	0.321555	0.323253	0.324868	0.326464	0.328115	0.329853	0.331655
7	-0.154888	-0.149249	-0.143602	-0.138143	-0.13301	-0.128268	-0.123877	-0.119877	-0.116319	-0.113189	-0.110471	-0.108184	-0.106377	-0.105094	-0.104326	-0.104064	-0.104333	-0.105163	-0.10656	-0.108558	-0.111194	-0.114455	-0.118298	-0.12266	-0.127406	-0.132353	-0.137342	-0.142207	-0.146764	-0.150909	-0.154532	-0.157586	-0.160121	-0.162209	-0.163909	-0.165218	-0.166082	-0.166399	-0.16608	-0.165072	-0.163351	-0.160958	-0.158047	-0.154847	-0.151558	-0.14831	-0.145185	-0.142218	-0.139407
8	-0.137626	-0.136087	-0.136	-0.137375	-0.140216	-0.144523	-0.150202	-0.15703	-0.164686	-0.172876	-0.181401	-0.190106	-0.198727	-0.207011	-0.214812	-0.221965	-0.22832	-0.233768	-0.238161	-0.241312	-0.243063	-0.243309	-0.242018	-0.239239	-0.235073	-0.229565	-0.222755	-0.214783	-0.205826	-0.196127	-0.18594	-0.175405	-0.164599	-0.153665	-0.142838	-0.132347	-0.122358	-0.112997	-0.104353	-0.0964923	-0.089448	-0.0832782	-0.0781164	-0.0740635	-0.0711143	-0.0692201	-0.0683903	-0.0686726	-0.0700812
9	0.0674794	0.0569774	0.0474564	0.0391471	0.0322681	0.0269662	0.0232717	0.0211405	0.0204984	0.0212795	0.0234201	0.0268166	0.0313328	0.0367646	0.0428638	0.049418	0.0561714	0.0628383	0.0691901	0.0751082	0.0805454	0.0854357	0.0896766	0.0931627	0.0958572	0.0977885	0.0989883	0.0994922	0.0993298	0.0984975	0.0969677	0.0947441	0.0918455	0.088243	0.0838701	0.0787214	0.0728373	0.0663012	0.0592572	0.0518624	0.0442592	0.0365658	0.0289216	0.0215035	0.0144879	0.0080345	0.00226804	-0.00274765	-0.00698101
10	0.154236	0.160726	0.167798	0.175332	0.183202	0.191283	0.199435	0.207482	0.215206	0.222398	0.228848	0.234365	0.238817	0.242121	0.244246	0.245186	0.24496	0.24358	0.241059	0.237432	0.232722	0.226976	0.220285	0.212821	0.204777	0.196289	0.187457	0.178439	0.16946	0.160711	0.152276	0.144185	0.136494	0.129267	0.122577	0.116533	0.111252	0.106816	0.103264	0.100596	0.0987846	0.0977565	0.0974186	0.0977077	0.0985771	0.0999493	0.101754	0.10386	0.106011
11	0.0194858	0.0215011	0.0229423	0.0237344	0.0238233	0.0231738	0.0217395	0.0194898	0.0164461	0.0126218	0.0080128	0.00263298	-0.00345302	-0.010164	-0.0174494	-0.0252662	-0.0335084	-0.0419783	-0.0504594	-0.0587335	-0.0665928	-0.0739072	-0.080598	-0.0866062	-0.0918897	-0.0964201	-0.100198	-0.103226	-0.105526	-0.107125	-0.108037	-0.108256	-0.107721	-0.106333	-0.104039	-0.100861	-0.0968661	-0.0921325	-0.0867739	-0.0809585	-0.0748728	-0.0686846	-0.0625417	-0.0565141	-0.0506166	-0.0448597	-0.0392448	-0.0337604	-0.028516
12	-0.0328736	-0.0304409	-0.0290026	-0.0286949	-0.0296221	-0.0318272	-0.0352905	-0.0399594	-0.0457385	-0.0524404	-0.0598702	-0.0678777	-0.0763385	-0.0851376	-0.0941991	-0.103473	-0.112838	-0.12219	-0.131441	-0.140363	-0.14869	-0.15632	-0.163322	-0.169749	-0.175491	-0.180422	-0.184523	-0.187832	-0.190334	-0.191999	-0.192801	-0.192666	-0.191552	-0.189514	-0.186698	-0.183257	-0.179314	-0.174917	-0.170052	-0.164715	-0.158992	-0.153049	-0.147058	-0.141205	-0.135714	-0.130783	-0.126492	-0.122826	-0.119738
13	-0.143135	-0.149036	-0.15394	-0.157705	-0.160231	-0.161511	-0.161582	-0.160565	-0.158364	-0.154995	-0.150491	-0.144891	-0.138229	-0.130547	-0.121887	-0.112284	-0.101768	-0.0904018	-0.0782792	-0.065579	-0.0525943	-0.0396543	-0.0270374	-0.0150034	-0.00379078	0.00642301	0.0155102	0.0233939	0.0299959	0.0352644	0.0391649	0.0416627	0.0427129	0.0422873	0.0403939	0.0370559	0.0323367	0.0263692	0.0194285	0.0119876	0.0042779	-0.00336026	-0.0106667	-0.0173968	-0.0233724	-0.0285714	-0.0330431	-0.0368065	-0.039898
14	-0.00559498	-0.00627787	-0.00636689	-0.0059413	-0.00505685	-0.00366185	-0.00163231	0.00110491	0.00447969	0.00834681	0.0125091	0.0167294	0.0208784	0.0249141	0.0287953	0.0323974	0.0356139	0.0384277	0.0408836	0.0430632	0.0450321	0.0468232	0.0484264	0.0497733	0.0507971	0.0515044	0.051967	0.0522553	0.0524224	0.052494	0.0524558	0.0522571	0.0518729	0.0513424	0.0507715	0.0502051	0.0495913	0.0488907	0.0480138	0.0469754	0.0459099	0.0449255	0.0440975	0.0434485	0.0429462	0.0425703	0.0422934	0.0421001	0.0421032
15	0.1669	0.162827	0.158507	0.154106	0.149743	0.145516	0.141472	0.137607	0.133905	0.130413	0.127171	0.124213	0.121577	0.119275	0.117331	0.115823	0.114809	0.114329	0.114436	0.11519	0.116664	0.118891	0.121855	0.125523	0.129858	0.134793	0.140191	0.145863	0.151593	0.157193	0.162475	0.1672	0.171144	0.174208	0.176379	0.177647	0.17806	0.177709	0.17666	0.174957	0.172627	0.169707	0.166264	0.162359	0.158048	0.153399	0.148491	0.143452	0.138416
16	0.0619494	0.0516772	0.0421607	0.0337253	0.0266681	0.0211052	0.0170361	0.0144006	0.0131239	0.0132182	0.0147029	0.0175114	0.0215101	0.0265221	0.0323353	0.0387326	0.0455184	0.0526117	0.0599138	0.0672587	0.0744348	0.0812479	0.0875213	0.0930929	0.0978489	0.101751	0.104741	0.106734	0.107649	0.107457	0.10624	0.104128	0.101241	0.0977945	0.0939367	0.0896169	0.0847052	0.0791972	0.0731738	0.0668266	0.060405	0.0541959	0.0484257	0.0432586	0.0387974	0.0351458	0.032329	0.0302837	0.0289439
17	-0.208014	-0.209101	-0.21045	-0.212052	-0.213866	-0.215819	-0.217822	-0.219764	-0.221521	-0.222972	-0.224038	-0.224717	-0.225043	-0.225061	-0.224832	-0.224373	-0.223647	-0.22259	-0.221155	-0.219316	-0.217072	-0.214428	-0.211467	-0.208344	-0.205198	-0.202115	-0.199131	-0.196247	-0.193454	-0.190762	-0.188212	-0.18589	-0.183926	-0.182449	-0.181539	-0.18125	-0.181607	-0.18261	-0.184272	-0.186607	-0.189592	-0.193155	-0.197202	-0.201647	-0.206459	-0.211664	-0.217284	-0.223265	-0.229499
18	-0.202856	-0.202743	-0.201262	-0.19847	-0.194433	-0.189204	-0.182926	-0.175816	-0.16809	-0.159971	-0.151667	-0.143389	-0.135324	-0.127584	-0.120244	-0.113374	-0.107041	-0.101328	-0.0963001	-0.0920262	-0.0885464	-0.0858991	-0.0840801	-0.0830597	-0.0828321	-0.0834361	-0.0849454	-0.0873875	-0.0907017	-0.0947087	-0.0991875	-0.103943	-0.108857	-0.113899	-0.119103	-0.124488	-0.129995	-0.135547	-0.141135	-0.146733	-0.152237	-0.157526	-0.162453	-0.166838	-0.170513	-0.173401	-0.175516	-0.176921	-0.177661
19	0.0768166	0.0758001	0.0740765	0.0717884	0.0690475	0.0659182	0.0624005	0.0584918	0.0542492	0.0497218	0.0449467	0.0399618	0.0348412	0.0298281	0.0249844	0.0203979	0.0161575	0.0122725	0.00866115	0.00531613	0.00238006	7.089e-05	-0.0015289	-0.00242681	-0.00267107	-0.00234458	-0.00150376	-0.00013782	0.00173338	0.00402449	0.00662291	0.00936624	0.0120958	0.0147359	0.0172517	0.0196078	0.0217834	0.0237452	0.0253954	0.0265854	0.0271712	0.027031	0.0260798	0.0243251	0.0217533	0.0183458	0.0140763	0.00895921	0.00303277
20	-0.129397	-0.129656	-0.128562	-0.126212	-0.122766	-0.118382	-0.113157	-0.107172	-0.100534	-0.0933711	-0.0858026	-0.077932	-0.0699351	-0.0620258	-0.054303	-0.0467993	-0.0395922	-0.0328237	-0.0266573	-0.0212554	-0.0167955	-0.0134146	-0.0111551	-0.00999097	-0.00990036	-0.0108879	-0.0128793	-0.0157285	-0.0192951	-0.0234389	-0.0279892	-0.0327446	-0.0374878	-0.041982	-0.0460043	-0.0493934	-0.0520318	-0.0538251	-0.0546976	-0.0545888	-0.0534499	-0.0512336	-0.0478906	-0.0433746	-0.0376537	-0.0307168	-0.0226037	-0.0134133	-0.00329264
21	0.0545653	0.0606171	0.0666012	0.0725801	0.0786272	0.0847682	0.0909737	0.0971352	0.103055	0.108545	0.113497	0.11787	0.12166	0.124844	0.127386	0.129249	0.130346	0.130641	0.130213	0.12923	0.12786	0.126218	0.124414	0.122532	0.120562	0.118452	0.116223	0.113995	0.111876	0.109932	0.108211	0.106802	0.105874	0.105543	0.105771	0.106449	0.10746	0.108655	0.109904	0.111127	0.112264	0.113283	0.11418	0.114881	0.115235	0.115055	0.114225	0.112706	0.110498
22	0.0145803	0.0141006	0.0131478	0.0118033	0.0102334	0.0086282	0.00704062	0.00546516	0.00394516	0.00257778	0.00153647	0.00096739	0.00089338	0.0012556	0.00203809	0.003307	0.00514275	0.00761053	0.0106934	0.0141878	0.0178458	0.0215225	0.025208	0.0288764	0.0324613	0.0358716	0.0390663	0.0420765	0.0449417	0.0476376	0.0500978	0.0522239	0.0539095	0.0550767	0.0556479	0.0554993	0.0545115	0.0526061	0.0497752	0.0460585	0.041508	0.0361557	0.0299936	0.0230254	0.0152958	0.00691939	-0.00190155	-0.0109272	-0.0199345
23	-0.0981831	-0.092768	-0.0864469	-0.0793128	-0.0714788	-0.0629957	-0.0539867	-0.0446077	-0.0349933	-0.0253041	-0.0157303	-0.00648045	0.00227871	0.0104502	0.0179479	0.02471	0.03072	0.0360315	0.0407172	0.0447783	0.048201	0.050992	0.0531553	0.0546771	0.0555509	0.0557546	0.0553053	0.0543082	0.0529286	0.0513144	0.0495332	0.0476073	0.0455367	0.0433177	0.0409646	0.0385067	0.0359994	0.0334894	0.0309761	0.0284381	0.0259119	0.0234298	0.020993	0.0185632	0.0160878	0.0136221	0.0113475	0.00938825	0.0078268
24	0.138139	0.139034	0.139378	0.139203	0.138622	0.137779	0.136789	0.135724	0.13466	0.133688	0.132936	0.132528	0.132555	0.133034	0.133864	0.134921	0.136094	0.137264	0.138318	0.13919	0.139839	0.140229	0.140316	0.140101	0.139643	0.139022	0.138333	0.137663	0.1371	0.136709	0.13652	0.136523	0.136717	0.137128	0.137773	0.13861	0.139599	0.140718	0.141958	0.143314	0.144727	0.146124	0.147495	0.148906	0.150436	0.152122	0.153961	0.155959	0.158129
25	0.00414951	0.00537966	0.00638914	0.0071681	0.00766993	0.00787671	0.00782271	0.00755015	0.00711726	0.00660585	0.00610628	0.00569232	0.00543399	0.00539498	0.00561331	0.0060556	0.00662405	0.00721935	0.00783472	0.00852696	0.00934432	0.0102206	0.0110617	0.0118247	0.0124636	0.0129253	0.013121	0.0129132	0.0122174	0.0110559	0.0094675	0.00743341	0.00494826	0.00197992	-0.00150439	-0.0054836	-0.00991204	-0.0147806	-0.020128	-0.0260078	-0.032456	-0.0394958	-0.0470622	-0.0549993	-0.0631543	-0.0713641	-0.0794415	-0.0871968	-0.0944563
26	0.106943	0.107274	0.107275	0.106919	0.106187	0.105109	0.103721	0.10202	0.0999559	0.0974687	0.0944933	0.0909907	0.0869902	0.0825502	0.0778017	0.0729393	0.0681327	0.0634844	0.0589959	0.0546276	0.0503756	0.0462378	0.0422008	0.0382172	0.0341909	0.029978	0.0254822	0.0207169	0.0157426	0.0106154	0.00539333	0.0001153	-0.00521174	-0.0105505	-0.0157447	-0.0205669	-0.0248819	-0.0285822	-0.0316102	-0.03395	-0.0356086	-0.0365886	-0.036908	-0.0366216	-0.0357798	-0.0344295	-0.0326452	-0.0304634	-0.0279319
27	0.022997	0.0301429	0.0377792	0.0457188	0.0538246	0.0619329	0.0699026	0.0776264	0.0849731	0.0917895	0.0979253	0.103256	0.1077	0.11124	0.113924	0.115856	0.117004	0.117442	0.117181	0.11633	0.115008	0.113375	0.111612	0.109839	0.108112	0.106515	0.105137	0.10407	0.103383	0.103113	0.103328	0.104158	0.105745	0.108155	0.111353	0.115254	0.119765	0.124797	0.130261	0.136031	0.141967	0.147913	0.153735	0.15931	0.164516	0.169289	0.17346	0.176899	0.17953
28	-0.264238	-0.270546	-0.27615	-0.280866	-0.284544	-0.287136	-0.28869	-0.289256	-0.288831	-0.287407	-0.284998	-0.281623	-0.277321	-0.272179	-0.266326	-0.259917	-0.253079	-0.245923	-0.238556	-0.23109	-0.223632	-0.216278	-0.2091	-0.20216	-0.195535	-0.189291	-0.183466	-0.178136	-0.173387	-0.169269	-0.165829	-0.163127	-0.161244	-0.160285	-0.160337	-0.161466	-0.163706	-0.166977	-0.171156	-0.17617	-0.181953	-0.18843	-0.195469	-0.202905	-0.210577	-0.218294	-0.225853	-0.233066	-0.239759
29	0.23489	0.232511	0.230683	0.229295	0.22823	0.22743	0.22681	0.226236	0.225576	0.224738	0.223695	0.222433	0.220864	0.21888	0.21643	0.213533	0.21026	0.206717	0.203048	0.199344	0.195635	0.191983	0.188479	0.185239	0.182358	0.179886	0.177861	0.176374	0.175505	0.175307	0.175842	0.177091	0.178958	0.181345	0.184197	0.18755	0.191507	0.196214	0.201842	0.208499	0.216127	0.224546	0.233517	0.242847	0.25243	0.262196	0.272039	0.281807	0.291379
30	0.120204	0.115422	0.110172	0.104652	0.0989945	0.093297	0.0876798	0.082312	0.0773758	0.0730294	0.0693925	0.0665616	0.0646716	0.0639065	0.0643527	0.065985	0.0687758	0.072693	0.077684	0.0836473	0.0904565	0.0980234	0.106291	0.115117	0.124327	0.13378	0.14333	0.152773	0.16187	0.170406	0.178209	0.185132	0.191078	0.196024	0.200016	0.203107	0.205268	0.206462	0.206685	0.205969	0.204426	0.202186	0.199357	0.196071	0.192494	0.188782	0.185037	0.18134	0.177794
31	0.0632959	0.064547	0.0654802	0.0661777	0.0666962	0.0670244	0.0671971	0.0672002	0.0671101	0.0669643	0.0667965	0.0666208	0.0664113	0.0661731	0.0659155	0.0655957	0.0651567	0.0645711	0.0638124	0.0628212	0.0615589	0.0600041	0.0581373	0.0559504	0.0535078	0.0508871	0.0481439	0.0453243	0.0424267	0.0394395	0.036401	0.0334381	0.0307496	0.0285033	0.0267683	0.0255447	0.0248105	0.0245122	0.0246272	0.0251612	0.0260615	0.0272052	0.0284168	0.0294891	0.0302548	0.0306747	0.0307724	0.0305555	0.0300494
32	-0.214802	-0.213856	-0.212212	-0.209858	-0.206888	-0.203441	-0.199511	-0.195026	-0.189893	-0.18413	-0.177778	-0.170872	-0.163465	-0.155621	-0.1474	-0.138891	-0.130217	-0.121495	-0.112871	-0.104527	-0.0966521	-0.0894125	-0.0829524	-0.0774086	-0.072934	-0.0696589	-0.0676528	-0.0669207	-0.0674187	-0.0690748	-0.0718322	-0.0756428	-0.0803892	-0.0858377	-0.0917392	-0.0979314	-0.104284	-0.110673	-0.117	-0.123213	-0.129249	-0.135035	-0.140528	-0.145693	-0.150446	-0.154688	-0.158362	-0.161456	-0.163976
33	-0.13185	-0.138355	-0.145067	-0.151894	-0.158711	-0.165389	-0.171824	-0.177949	-0.183741	-0.189198	-0.194255	-0.198796	-0.202707	-0.20592	-0.208434	-0.210264	-0.211404	-0.21185	-0.211587	-0.210582	-0.208806	-0.206262	-0.202989	-0.199104	-0.194731	-0.189938	-0.184799	-0.179404	-0.173858	-0.168256	-0.162676	-0.157188	-0.151881	-0.146805	-0.141953	-0.137341	-0.132979	-0.128855	-0.124957	-0.121316	-0.11799	-0.115018	-0.112407	-0.110157	-0.108323	-0.106934	-0.105936	-0.105236	-0.104717
34	0.0180515	0.0289217	0.040046	0.0511831	0.0620809	0.0725425	0.0824321	0.0917255	0.100382	0.108278	0.115297	0.121329	0.126268	0.130039	0.132575	0.133851	0.133902	0.132786	0.130565	0.12731	0.123145	0.118261	0.112872	0.107168	0.101304	0.0953563	0.0894511	0.0838141	0.078644	0.0741043	0.0702462	0.0669693	0.0641239	0.0616205	0.0594679	0.0576965	0.0563257	0.0553822	0.0548669	0.0547955	0.0552328	0.0562364	0.0578596	0.0601191	0.062949	0.0662083	0.0697219	0.0732423	0.0765529
35	-0.105266	-0.108216	-0.111682	-0.115633	-0.11993	-0.124342	-0.128603	-0.132486	-0.135793	-0.138426	-0.140305	-0.141345	-0.14145	-0.140505	-0.13841	-0.135088	-0.130489	-0.124571	-0.117302	-0.108794	-0.099264	-0.0888162	-0.0775351	-0.065647	-0.0534343	-0.0412358	-0.0294305	-0.0183158	-0.00812164	0.00097925	0.00895115	0.0157792	0.021438	0.0258861	0.0291531	0.0313105	0.0323745	0.0323025	0.031057	0.0286614	0.0251801	0.0206873	0.0152465	0.00895217	0.00187162	-0.0058921	-0.0141469	-0.0226803	-0.0312723
36	0.157189	0.155955	0.153728	0.150647	0.146803	0.142224	0.136995	0.131232	0.125062	0.118694	0.112342	0.106152	0.10023	0.0947058	0.0897265	0.0854041	0.0818103	0.0789914	0.0769332	0.0756428	0.0751218	0.0753372	0.076225	0.0777493	0.0799006	0.0827017	0.0861608	0.0902423	0.0949229	0.100183	0.106016	0.112346	0.119063	0.126047	0.133171	0.140305	0.14732	0.154082	0.160407	0.166045	0.170796	0.174565	0.177426	0.179434	0.180592	0.180918	0.18048	0.179368	0.177694
37	-0.106377	-0.101603	-0.0969073	-0.092336	-0.0879125	-0.0836935	-0.0797449	-0.0761123	-0.0727664	-0.0696834	-0.066879	-0.064387	-0.0622556	-0.0605594	-0.0594043	-0.0588668	-0.059021	-0.0599635	-0.061806	-0.0646328	-0.0684437	-0.0731581	-0.0786053	-0.0845611	-0.0908041	-0.0971575	-0.103509	-0.109732	-0.115646	-0.121063	-0.125831	-0.129863	-0.133131	-0.13562	-0.137306	-0.138142	-0.138135	-0.137337	-0.135852	-0.133816	-0.131302	-0.128386	-0.125168	-0.121864	-0.118718	-0.115899	-0.113494	-0.111558	-0.110116
38	-0.0264834	-0.0233143	-0.0202691	-0.0173666	-0.0145794	-0.01185	-0.00922777	-0.00671194	-0.00427264	-0.0019001	0.00039462	0.00258772	0.00462984	0.00644965	0.0079969	0.0092567	0.0101769	0.0106745	0.0106883	0.0102179	0.00927815	0.00783272	0.0058596	0.00339193	0.00050546	-0.00267061	-0.00601856	-0.00949425	-0.0130959	-0.0168436	-0.0207485	-0.0248198	-0.0290424	-0.0333795	-0.0378143	-0.0423422	-0.0469342	-0.0515591	-0.0562164	-0.0609033	-0.0656355	-0.0703891	-0.0752396	-0.0801872	-0.0852155	-0.0902428	-0.0951073	-0.0997163	-0.104099
39	0.0645848	0.0734074	0.0819024	0.0899332	0.097422	0.104308	0.11053	0.115947	0.120464	0.124039	0.126573	0.127935	0.128098	0.127145	0.125178	0.122254	0.118374	0.113557	0.107931	0.101743	0.0952262	0.0884766	0.0814826	0.0742531	0.0667339	0.0587929	0.0504158	0.0417227	0.0328682	0.0240349	0.0154244	0.00725291	-0.00031686	-0.00723208	-0.0134666	-0.0190633	-0.0240876	-0.0285865	-0.0325436	-0.0358965	-0.038623	-0.0408027	-0.0425828	-0.0440664	-0.0453109	-0.046363	-0.0472864	-0.0480727	-0.0486226
40	0.207464	0.210187	0.213864	0.218404	0.223671	0.229579	0.236115	0.243257	0.250965	0.259198	0.26791	0.277062	0.286567	0.296234	0.305835	0.315172	0.324032	0.332208	0.339491	0.345671	0.350569	0.354044	0.356016	0.356451	0.355325	0.352591	0.348323	0.342628	0.335574	0.327278	0.317875	0.307515	0.296387	0.284708	0.272687	0.260494	0.24827	0.236157	0.224268	0.212678	0.201498	0.190902	0.181019	0.171972	0.163862	0.156743	0.150665	0.145652	0.14162
41	0.122776	0.127861	0.133347	0.139221	0.145397	0.151744	0.158155	0.164559	0.170898	0.177122	0.183126	0.188779	0.193963	0.198634	0.202786	0.206404	0.209482	0.212013	0.213992	0.215398	0.216199	0.21636	0.215823	0.214514	0.212401	0.2095	0.205863	0.201555	0.196654	0.191244	0.185384	0.179106	0.172464	0.165595	0.158689	0.151938	0.145537	0.139666	0.134439	0.129836	0.125753	0.122147	0.119037	0.116443	0.114363	0.112774	0.11163	0.110866	0.110375
42	-0.270173	-0.271629	-0.274102	-0.277634	-0.282205	-0.287703	-0.293909	-0.300576	-0.307472	-0.314357	-0.321021	-0.327291	-0.333013	-0.338057	-0.34232	-0.345724	-0.348095	-0.349342	-0.349377	-0.348146	-0.345601	-0.341772	-0.336781	-0.330771	-0.323834	-0.316051	-0.307539	-0.298424	-0.28882	-0.278882	-0.268812	-0.258732	-0.248671	-0.238628	-0.228611	-0.218666	-0.208952	-0.199679	-0.191044	-0.183152	-0.176051	-0.169755	-0.164236	-0.15946	-0.15542	-0.152064	-0.149322	-0.14715	-0.145537
43	-0.139657	-0.141476	-0.142756	-0.143399	-0.143384	-0.142727	-0.141432	-0.139538	-0.137054	-0.133976	-0.130307	-0.126126	-0.121503	-0.116464	-0.110983	-0.105064	-0.0987595	-0.0921428	-0.0853201	-0.078389	-0.0714221	-0.0644812	-0.0575896	-0.0506936	-0.0436606	-0.0364099	-0.0289416	-0.0214472	-0.0141806	-0.00736451	-0.0012212	0.00405886	0.00830752	0.0113612	0.0130948	0.0135144	0.0126943	0.0107141	0.0075983	0.003375	-0.0018702	-0.00802999	-0.014959	-0.0224758	-0.0304342	-0.0387875	-0.04754	-0.0566608	-0.0660052
44	0.181641	0.185261	0.187885	0.189538	0.190285	0.19016	0.189159	0.18725	0.184419	0.180637	0.175898	0.170336	0.164154	0.157562	0.1507	0.143645	0.13645	0.129195	0.121952	0.114764	0.107671	0.100773	0.0941989	0.0880572	0.0824081	0.0772589	0.072573	0.0683549	0.0646232	0.0613957	0.0586239	0.0561736	0.0538809	0.0515845	0.0491585	0.0465359	0.0436856	0.0406265	0.037377	0.0339145	0.0301803	0.0261079	0.0216122	0.0166213	0.0111234	0.00511119	-0.0014052	-0.0083538	-0.0156588
45	-0.0637068	-0.0678909	-0.0704318	-0.0712645	-0.0703532	-0.0676462	-0.0631877	-0.057098	-0.049482	-0.0404156	-0.0300044	-0.0184139	-0.00586566	0.00738529	0.0210421	0.0348389	0.0486106	0.0622302	0.0755087	0.0882253	0.100173	0.111182	0.121011	0.129358	0.136006	0.14085	0.143869	0.145088	0.144566	0.142466	0.139065	0.134616	0.129311	0.123321	0.116858	0.110215	0.103586	0.0970253	0.0907324	0.0848374	0.0794276	0.0745083	0.0702132	0.0667411	0.0642565	0.0628435	0.0624427	0.0629847	0.0643621
46	0.0399847	0.0373961	0.0348773	0.0323953	0.0299	0.0273365	0.0246063	0.0216471	0.018441	0.0149682	0.0112303	0.00726433	0.00309927	-0.00128924	-0.00595127	-0.0109268	-0.0162408	-0.0219082	-0.0279218	-0.0342496	-0.0408184	-0.0475049	-0.0541684	-0.0607201	-0.0670908	-0.0732118	-0.0790237	-0.0844526	-0.0894564	-0.0940434	-0.0982861	-0.102252	-0.105935	-0.109201	-0.11185	-0.11374	-0.114831	-0.11515	-0.114698	-0.113548	-0.11174	-0.109291	-0.106177	-0.102367	-0.0978182	-0.0925505	-0.0866308	-0.0800877	-0.0729439
47	-0.206866	-0.211729	-0.216575	-0.221359	-0.226107	-0.230906	-0.235811	-0.240779	-0.245702	-0.250432	-0.254816	-0.258754	-0.262212	-0.265164	-0.267533	-0.26922	-0.27018	-0.270396	-0.269853	-0.268561	-0.266596	-0.264095	-0.261184	-0.257955	-0.254508	-0.251009	-0.247631	-0.244563	-0.241934	-0.239816	-0.238217	-0.237118	-0.236455	-0.236163	-0.236229	-0.236656	-0.237412	-0.238392	-0.239457	-0.240554	-0.241704	-0.242885	-0.244054	-0.245157	-0.246142	-0.247045	-0.247908	-0.248774	-0.249687
48	0.0469231	0.0439767	0.0415526	0.039655	0.0382047	0.0370847	0.0362112	0.0355076	0.0349239	0.0344363	0.0340325	0.0336936	0.0333917	0.0330614	0.0326073	0.0319454	0.0310139	0.0298065	0.0283683	0.0267269	0.0249156	0.0229671	0.0208556	0.0184956	0.0158121	0.0128321	0.00973349	0.00671244	0.00393235	0.00154659	-0.00031662	-0.00158591	-0.00226491	-0.00235555	-0.00185478	-0.00074363	0.00096588	0.00320233	0.00587212	0.0088909	0.0121865	0.01575	0.0196764	0.0240894	0.0290017	0.0343411	0.0399843	0.0457826	0.0515885
49	0.145005	0.153543	0.161331	0.16834	0.174531	0.179913	0.184492	0.188187	0.19095	0.1928	0.193706	0.193704	0.192876	0.191284	0.188988	0.186036	0.182441	0.178373	0.174063	0.169684	0.165239	0.160682	0.156029	0.1513	0.146534	0.141799	0.137194	0.132745	0.128383	0.124084	0.11994	0.116097	0.112606	0.109378	0.106243	0.1031	0.100007	0.0970197	0.0941432	0.0913854	0.0886836	0.0859259	0.0830155	0.0798219	0.0762492	0.0721823	0.06752	0.0621736	0.0561522
50	-0.1493	-0.146098	-0.143851	-0.14252	-0.142028	-0.142371	-0.143586	-0.145695	-0.14872	-0.152699	-0.157588	-0.163233	-0.169434	-0.175956	-0.182536	-0.189005	-0.195225	-0.201089	-0.206528	-0.211445	-0.215703	-0.219148	-0.221593	-0.222801	-0.222598	-0.220983	-0.218065	-0.214008	-0.209008	-0.203255	-0.196894	-0.190038	-0.182763	-0.175164	-0.167427	-0.159712	-0.152218	-0.145105	-0.138581	-0.132818	-0.127931	-0.12398	-0.121037	-0.119232	-0.118644	-0.119236	-0.120905	-0.123547	-0.127028
51	0.0260634	0.0225913	0.0190764	0.0156149	0.0122643	0.00902899	0.00590768	0.00295609	0.00028076	-0.00200503	-0.00379613	-0.0049791	-0.00550185	-0.00530101	-0.00434368	-0.0026176	-0.00012995	0.0030742	0.00694672	0.0114302	0.016452	0.0219274	0.027756	0.0338261	0.0400491	0.0463498	0.0526576	0.0588879	0.0649199	0.0706403	0.075951	0.0807416	0.0848905	0.0883028	0.0909513	0.0928755	0.0941203	0.0946542	0.0943673	0.0931439	0.090953	0.0877996	0.0837278	0.0788086	0.0730397	0.0664956	0.0593097	0.0516395	0.0436703
52	-0.0518236	-0.0502148	-0.0479006	-0.0447888	-0.0407586	-0.0357478	-0.029708	-0.0226287	-0.0145397	-0.00550286	0.00438473	0.0149734	0.0260877	0.0375609	0.0492798	0.0611373	0.0729572	0.0845295	0.0956906	0.106264	0.116049	0.124879	0.13263	0.139214	0.144533	0.148504	0.151048	0.152123	0.15172	0.149841	0.146518	0.141814	0.135818	0.128613	0.120309	0.111057	0.101045	0.0904952	0.079625	0.068639	0.0577293	0.047065	0.0368161	0.0271634	0.0182702	0.0102691	0.00329207	-0.00253827	-0.00720351
53	0.119703	0.124274	0.129817	0.136292	0.143585	0.151537	0.160024	0.168943	0.178143	0.187452	0.196685	0.205662	0.214165	0.221973	0.228904	0.234774	0.239456	0.242937	0.245247	0.246377	0.246272	0.244899	0.242265	0.238388	0.233332	0.227254	0.220407	0.21311	0.205648	0.198226	0.190964	0.183943	0.177244	0.171023	0.165464	0.160739	0.157004	0.154388	0.152984	0.152833	0.153925	0.156198	0.159512	0.163713	0.168727	0.174532	0.181068	0.188176	0.19564
54	0.129029	0.125438	0.122243	0.11944	0.117081	0.115199	0.113769	0.112751	0.112061	0.111616	0.111392	0.11139	0.111611	0.112036	0.112543	0.11292	0.112959	0.112573	0.111766	0.110561	0.108878	0.106608	0.103608	0.0997452	0.0949918	0.0893744	0.083043	0.0761827	0.068931	0.0614343	0.0538809	0.0464565	0.0392929	0.032489	0.026182	0.0205345	0.0156507	0.0116042	0.00848952	0.00639056	0.00534982	0.0052802	0.00604455	0.0075874	0.0099085	0.0130226	0.0170023	0.0219445	0.027901
55	-0.19482	-0.198375	-0.202482	-0.206978	-0.211677	-0.216474	-0.221294	-0.22609	-0.230785	-0.23532	-0.23962	-0.243609	-0.247222	-0.250385	-0.252995	-0.254999	-0.256403	-0.2572	-0.257367	-0.256861	-0.255671	-0.253843	-0.251464	-0.248648	-0.245514	-0.242154	-0.238662	-0.235046	-0.23124	-0.227192	-0.222931	-0.218524	-0.214019	-0.209429	-0.204736	-0.199975	-0.195236	-0.190588	-0.186047	-0.181638	-0.177455	-0.173606	-0.170156	-0.167116	-0.164474	-0.162242	-0.160463	-0.159143	-0.15825
56	-0.195709	-0.200433	-0.206069	-0.212547	-0.21975	-0.227509	-0.235601	-0.24384	-0.252074	-0.260199	-0.268121	-0.275656	-0.282556	-0.288655	-0.293845	-0.29804	-0.301173	-0.303231	-0.304238	-0.304235	-0.303256	-0.301301	-0.298328	-0.294326	-0.289352	-0.283553	-0.277101	-0.270113	-0.262664	-0.254828	-0.246692	-0.238367	-0.229983	-0.221636	-0.21346	-0.205665	-0.198494	-0.192151	-0.186764	-0.182411	-0.179197	-0.177198	-0.176512	-0.177155	-0.179015	-0.181872	-0.185526	-0.189838	-0.194695
57	0.0952624	0.0992869	0.102011	0.103503	0.103866	0.103211	0.101628	0.0991784	0.0959297	0.0919507	0.0872936	0.0819982	0.0760864	0.069617	0.0626649	0.0552818	0.0475464	0.0396084	0.031642	0.0238305	0.016357	0.00939847	0.00308994	-0.00249506	-0.00739108	-0.0117119	-0.0155484	-0.0188282	-0.0214476	-0.0233774	-0.0246273	-0.0251292	-0.024745	-0.0233283	-0.0208524	-0.0174527	-0.0133508	-0.00873042	-0.00375788	0.00140697	0.00660314	0.0117175	0.0166887	0.0214202	0.0257509	0.0295121	0.0326063	0.035049	0.0369177
58	-0.103434	-0.100345	-0.0961712	-0.0909618	-0.0847887	-0.0777263	-0.0698319	-0.06117	-0.0519068	-0.0423105	-0.0326561	-0.0232036	-0.0142079	-0.00595204	0.00136824	0.00770951	0.0131311	0.0176821	0.0213382	0.0240779	0.0259524	0.0270153	0.0272811	0.0267628	0.0255252	0.0236347	0.0210806	0.0178205	0.0138292	0.00914804	0.00387739	-0.00188973	-0.00807478	-0.0145282	-0.0210212	-0.0273067	-0.0331955	-0.0385589	-0.0433326	-0.0474921	-0.0510294	-0.0539298	-0.0561738	-0.0577302	-0.0585748	-0.0587627	-0.058411	-0.0576368	-0.0565238
59	0.0662805	0.0683132	0.07051	0.0727207	0.0747876	0.0765559	0.0779846	0.0790754	0.0798018	0.0800599	0.0797336	0.0787937	0.0772641	0.0750969	0.0722401	0.0687004	0.0645908	0.0600444	0.0552175	0.0502365	0.0452386	0.0404143	0.035889	0.0317199	0.0279619	0.0246987	0.0219523	0.0197268	0.0180717	0.0169612	0.0162758	0.0158984	0.015773	0.0159254	0.0164221	0.0173019	0.0185558	0.0201768	0.0221339	0.0243516	0.0267721	0.0293373	0.0319299	0.0344648	0.0368784	0.0391375	0.0412227	0.0431505	0.0449669
[truncated: 42 more rows]
[truncated: 351 more columns]

## Sheet: Figure 4
a
index
[truncated: 3,592 more rows]

## Sheet: Figure 5
a	electronic energy				b	electronic energy				c				d				e	CSF weights								f	CSF weights
[truncated: 23 more rows]

## Sheet: Supp Fig 1
	intermolecular distance
[truncated: 4 more rows]

[truncated: 17 more sheets: Supp Fig 2, Supp Fig 3, Supp Fig 6, Supp Fig 7, Supp Fig 8, Supp Fig 9, Supp Fig 10, Supp Fig 11, Supp Fig 12, Supp Fig 13, Supp Fig 14, Supp Fig 16, Supp Fig 17, Supp Fig 18, Supp Fig 19, Supp Fig 20, Supp Fig 21]
